# Supplementary material for: TMT-Based Proteomics Analysis Revealed the Protein Changes in Perirenal Fat from Obese Rabbits
Source: Int J Mol Sci. 2023 Dec 6;24(24):17167. doi: 10.3390/ijms242417167 (PMC10743514; doi:10.3390/ijms242417167)
Supplement: Supplementary file 1 [file ijms-24-17167-s001.zip]

Archive with 4 entries (4 files):
- Supplementary material S1.xlsx
- Supplementary material S2.xls
- Supplementary material S3.xlsx
- Supplementary material S4.pdf
