# Supplementary material for: TMT-Based Proteomics Analysis Revealed the Protein Changes in Perirenal Fat from Obese Rabbits
Source: Int J Mol Sci. 2023 Dec 6;24(24):17167. doi: 10.3390/ijms242417167 (PMC10743514; doi:10.3390/ijms242417167)
Supplement: Supplementary file 1 [file ijms-24-17167-s001.zip › Supplementary material S1.xlsx]

## Sheet: Differential proteins
Protein	Description	Gene	HFD-1	HFD-2	HFD-3	SND-1	SND-2	SND-3	HFD Vs SND FC	HFD vs SND P-value	HFD vs SND log2FC	HFD vs SND UP.DOWN	GO_NUM	GO_Description	KEGG_Description	KEGG_EC	KEGG_ko	COG_Function_Description	COG_Function_Class	COG_Class_Description	IPR_Term
ENSOCUP00000000165.3	cytoskeleton associated protein 4 [Source:HGNC SymbolAcc:HGNC:16991]	CKAP4	1.32366	1.16617	1.26843	0.955133	1.028	0.932131	1.28916	0.00668941	0.366437	up	--	--	cytoskeleton-associated protein 4	--	ko04141 Protein processing in endoplasmic reticulum	--	--	--	IPR028428 [Cytoskeleton-associated protein 4]
ENSOCUP00000000259.3	spectrin beta, erythrocytic [Source:HGNC SymbolAcc:HGNC:11274]	SPTB	0.744859	0.861342	0.776914	1.35044	1.26738	0.984387	0.661572	0.0249058	-0.59603	down	2	Molecular Function:protein binding (GO:0005515),Molecular Function:phospholipid binding (GO:0005543)	spectrin beta	--	--	--	--	--	IPR001605 [Pleckstrin homology domain, spectrin-type] ; IPR001715[Calponin homology domain] ; IPR001849[Pleckstrin homology domain] ; IPR002017[Spectrin repeat] ; IPR018159[Spectrin/alpha-actinin]
ENSOCUP00000000377.2	cellular retinoic acid binding protein 1 [Source:HGNC SymbolAcc:HGNC:2338]	CRABP1	1.05469	0.951459	0.892549	1.28669	1.12814	1.14147	0.815087	0.0343078	-0.294973	down	6	Molecular Function:retinoic acid binding (GO:0001972),Molecular Function:transporter activity (GO:0005215),Cellular Component:cytoplasm (GO:0005737),Biological Process:transport (GO:0006810),Molecular Function:lipid binding (GO:0008289),Biological Process:retinoic acid catabolic process (GO:0034653)	cellular retinoic acid-binding protein 1	--	--	--	--	--	IPR000463 [Cytosolic fatty-acid binding] ; IPR000566[Lipocalin/cytosolic fatty-acid binding domain] ; IPR031259[Intracellular lipid binding protein] ; IPR031279[Cellular retinoic acid-binding protein 1]
ENSOCUP00000000528.3	prolyl 3-hydroxylase family member 4 (inactive) [Source:HGNC SymbolAcc:HGNC:16946]	P3H4	1.70513	1.55128	1.96154	0.573171	1.20732	0.786585	2.03265	0.0162535	1.02336	up	--	--				--	--	--	IPR033213 [Synaptonemal complex protein SC65]
ENSOCUP00000000724.4	abhydrolase domain containing 6 [Source:HGNC SymbolAcc:HGNC:21398]	ABHD6	1.00946	1.26856	1.04003	0.849957	0.575889	0.816132	1.47997	0.0392421	0.565564	up	1	Molecular Function:catalytic activity (GO:0003824)	abhydrolase domain-containing protein 6	3.1.1.23	ko04723 Retrograde endocannabinoid signaling	Lysophospholipase, alpha-beta hydrolase superfamily	I	Lipid transport and metabolism ;	IPR000073 [Alpha/beta hydrolase fold-1] ; IPR000639[Epoxide hydrolase-like]
ENSOCUP00000000828.2	ALG8 alpha-1,3-glucosyltransferase [Source:HGNC SymbolAcc:HGNC:23161]	ALG8	0.882709	0.738815	0.775091	1.00023	0.9829	1.22722	0.746527	0.0391276	-0.421735	down	2	Cellular Component:mitochondrial inner membrane (GO:0005743),Molecular Function:NADH dehydrogenase (ubiquinone) activity (GO:0008137)	NADH dehydrogenase (ubiquinone) 1 subunit C2	--	ko00190 Oxidative phosphorylation ko01100 Metabolic pathways ko04723 Retrograde endocannabinoid signaling ko04932 Non-alcoholic fatty liver disease (NAFLD) ko05010 Alzheimer's disease ko05012 Parkinson's disease ko05016 Huntington's disease	--	--	--	IPR009423 [NADH:ubiquinone oxidoreductase, subunit b14.5b]
ENSOCUP00000000975.3	zinc finger C2HC-type containing 1A [Source:HGNC SymbolAcc:HGNC:24277]	ZC2HC1A	0.985338	1.15103	1.17877	0.964478	0.876929	0.823825	1.24385	0.0412322	0.314808	up	--	--	--	--	--	--	--	--	IPR026319 [Zinc finger C2HC domain-containing protein]
ENSOCUP00000001013.3	lysine demethylase 1A [Source:HGNC SymbolAcc:HGNC:29079]	KDM1A	1.48062	1.2093	1.45736	0.95061	0.822196	0.89541	1.55433	0.00642857	0.636292	up	3	Molecular Function:protein binding (GO:0005515),Molecular Function:oxidoreductase activity (GO:0016491),Biological Process:oxidation-reduction process (GO:0055114)	lysine-specific histone demethylase 1A	1.-.-.-	--	Monoamine oxidase	E	Amino acid transport and metabolism ;	IPR002937 [Amine oxidase] ; IPR007526[SWIRM domain]
ENSOCUP00000001127.3	tumor protein p53 inducible protein 11 [Source:HGNC SymbolAcc:HGNC:16842]	TP53I11	0.942832	0.973615	0.911609	0.711566	0.835489	0.807112	1.2013	0.0190575	0.264594	up	--	--	--	--	--	--	--	--	IPR028266 [Tumor protein p53-inducible protein 11]
ENSOCUP00000001148.2	Oryctolagus cuniculus solute carrier family 3 member 2 (SLC3A2), mRNA. [Source:RefSeq mRNAAcc:NM_001082656]	SLC3A2	1.12103	1.18549	1.12286	0.82948	0.854773	0.681022	1.44989	0.0036637	0.535944	up	2	Molecular Function:catalytic activity (GO:0003824),Biological Process:carbohydrate metabolic process (GO:0005975)	solute carrier family 3, member 2	--	ko04150 mTOR signaling pathway ko04216 Ferroptosis ko04974 Protein digestion and absorption	Glycosidase	G	Carbohydrate transport and metabolism ;	IPR006047 [Glycosyl hydrolase, family 13, catalytic domain] ; IPR031984[Solute carrier family 3 member 2, N-terminal domain]
ENSOCUP00000001252.3	dedicator of cytokinesis 1 [Source:HGNC SymbolAcc:HGNC:2987]	DOCK1	1.01977	1.06707	1.12238	0.893536	0.690114	0.912548	1.28565	0.0368581	0.362493	up	6	Molecular Function:guanyl-nucleotide exchange factor activity (GO:0005085),Molecular Function:GTPase activator activity (GO:0005096),Molecular Function:protein binding (GO:0005515),Biological Process:cytoskeleton organization (GO:0007010),Biological Process:small GTPase mediated signal transduction (GO:0007264),Biological Process:cell migration (GO:0016477)	dedicator of cytokinesis protein 1	--	ko04510 Focal adhesion ko04810 Regulation of actin cytoskeleton ko05100 Bacterial invasion of epithelial cells	--	--	--	IPR001452 [SH3 domain] ; IPR010703[Dedicator of cytokinesis, C-terminal] ; IPR026791[Dedicator of cytokinesis] ; IPR027007[DHR-1 domain] ; IPR027357[DHR-2 domain] ; IPR030717[Dedicator of cytokinesis protein 1] ; IPR032376[Dedicator of cytokinesis, N-terminal domain]
ENSOCUP00000001535.4	DnaJ heat shock protein family (Hsp40) member C10 [Source:HGNC SymbolAcc:HGNC:24637]	DNAJC10	1.19048	1.10076	1.18288	0.993134	0.940611	0.904566	1.22401	0.00533757	0.291615	up	1	Biological Process:cell redox homeostasis (GO:0045454)	DnaJ homolog subfamily C member 10	--	ko04141 Protein processing in endoplasmic reticulum	DnaJ-class molecular chaperone with C-terminal Zn finger domain	O	Posttranslational modification, protein turnover, chaperones ;	IPR001623 [DnaJ domain] ; IPR013766[Thioredoxin domain]
ENSOCUP00000001891.2	melanocyte inducing transcription factor [Source:HGNC SymbolAcc:HGNC:7105]	MITF	1.03154	1.20205	0.997442	0.800612	0.791943	0.751147	1.3786	0.0104696	0.463206	up	8	Cellular Component:nucleus (GO:0005634),Biological Process:regulation of transcription from RNA polymerase II promoter (GO:0006357),Biological Process:melanocyte differentiation (GO:0030318),Biological Process:regulation of apoptotic process (GO:0042981),Biological Process:pigmentation (GO:0043473),Biological Process:regulation of osteoclast differentiation (GO:0045670),Molecular Function:protein…	microphthalmia-associated transcription factor	--	ko04137 Mitophagy - animal ko04380 Osteoclast differentiation ko04916 Melanogenesis ko05200 Pathways in cancer ko05202 Transcriptional misregulation in cancer ko05218 Melanoma	--	--	--	IPR011598 [Myc-type, basic helix-loop-helix (bHLH) domain] ; IPR021802[MiT/TFE transcription factors, C-terminal] ; IPR030532[Microphthalmia-associated transcription factor] ; IPR031867[MiT/TFE transcription factors, N-terminal]
ENSOCUP00000002050.3	vesicle associated membrane protein 8 [Source:HGNC SymbolAcc:HGNC:12647]	VAMP8	0.84318	1.01313	0.944566	1.21084	1.1846	1.18589	0.782078	0.00654821	-0.354616	down	2	Cellular Component:integral component of membrane (GO:0016021),Biological Process:vesicle-mediated transport (GO:0016192)	vesicle-associated membrane protein 8	--	ko04130 SNARE interactions in vesicular transport ko04140 Autophagy - animal ko04611 Platelet activation	--	--	--	IPR001388 [Synaptobrevin]
ENSOCUP00000002471.4	tyrosine 3-monooxygenase/tryptophan 5-monooxygenase activation protein epsilon [Source:HGNC SymbolAcc:HGNC:12851]	YWHAE	0.67461	0.710764	0.695974	1.09896	1.20149	1.01699	0.627396	0.0016284	-0.672551	down	1	Molecular Function:protein binding (GO:0005515)	proto-oncogene C-crk	--	ko04010 MAPK signaling pathway ko04012 ErbB signaling pathway ko04015 Rap1 signaling pathway ko04062 Chemokine signaling pathway ko04510 Focal adhesion ko04666 Fc gamma R-mediated phagocytosis ko04722 Neurotrophin signaling pathway ko04810 Regulation of actin cytoskeleton ko04910 Insulin signaling pathway ko05100 Bacterial invasion of epithelial cells ko05200 Pathways in cancer ko05206 MicroRNAs …	--	--	--	IPR000980 [SH2 domain] ; IPR001452[SH3 domain] ; IPR011511[Variant SH3 domain]
ENSOCUP00000002728.2	Bisphosphoglycerate mutase [Source:UniProtKB/Swiss-ProtAcc:P07952]	BPGM	0.842683	0.914777	0.708284	1.08973	1.13772	1.14948	0.730173	0.00861431	-0.45369	down	2	Molecular Function:phosphoglycerate mutase activity (GO:0004619),Biological Process:glycolytic process (GO:0006096)	--	--	ko00010 Glycolysis / Gluconeogenesis ko00260 Glycine, serine and threonine metabolism ko01100 Metabolic pathways	Phosphoglycerate mutase (BPG-dependent)	G	Carbohydrate transport and metabolism ;	IPR005952 [Phosphoglycerate mutase 1] ; IPR013078[Histidine phosphatase superfamily, clade-1]
ENSOCUP00000003188.4	Glutathione S-transferase Yc [Source:UniProtKB/Swiss-ProtAcc:Q08862]	GSTA5	0.501341	0.657429	0.627565	0.874992	0.743388	0.940268	0.698156	0.0265902	-0.518379	down	3	Molecular Function:glutathione transferase activity (GO:0004364),Molecular Function:protein binding (GO:0005515),Biological Process:metabolic process (GO:0008152)	glutathione S-transferase	2.5.1.18	ko00480 Glutathione metabolism ko00980 Metabolism of xenobiotics by cytochrome P450 ko00982 Drug metabolism - cytochrome P450 ko01524 Platinum drug resistance ko05200 Pathways in cancer ko05204 Chemical carcinogenesis ko05225 Hepatocellular carcinoma ko05418 Fluid shear stress and atherosclerosis	Glutathione S-transferase	O	Posttranslational modification, protein turnover, chaperones ;	IPR003080 [Glutathione S-transferase, alpha class] ; IPR004045[Glutathione S-transferase, N-terminal] ; IPR004046[Glutathione S-transferase, C-terminal] ; IPR010987[Glutathione S-transferase, C-terminal-like]
ENSOCUP00000003223.4	ArfGAP with SH3 domain, ankyrin repeat and PH domain 2 [Source:HGNC SymbolAcc:HGNC:2721]	ASAP2	1.18785	1	1.0739	0.875776	0.757764	0.956522	1.25933	0.0479606	0.332655	up	2	Molecular Function:GTPase activator activity (GO:0005096),Molecular Function:protein binding (GO:0005515)	Arf-GAP with SH3 domain, ANK repeat and PH domain-containing protein	--	ko04144 Endocytosis ko04666 Fc gamma R-mediated phagocytosis	Ankyrin repeat	T	Signal transduction mechanisms ;	IPR001164 [Arf GTPase activating protein] ; IPR001452[SH3 domain] ; IPR001849[Pleckstrin homology domain] ; IPR002110[Ankyrin repeat] ; IPR020683[Ankyrin repeat-containing domain]
ENSOCUP00000003760.3	WD repeat and FYVE domain containing 1 [Source:HGNC SymbolAcc:HGNC:20451]	WDFY1	1.18203	1.04274	1.04158	0.885865	0.985953	0.836992	1.20583	0.0439415	0.270024	up	2	Molecular Function:protein binding (GO:0005515),Molecular Function:metal ion binding (GO:0046872)	--	--	--	Uncharacterized protein, contains caspase domain	R	General function prediction only ;	IPR000306 [FYVE zinc finger] ; IPR001680[WD40 repeat] ; IPR017455[Zinc finger, FYVE-related] ; IPR017986[WD40-repeat-containing domain] ; IPR020472[G-protein beta WD-40 repeat]
ENSOCUP00000003887.3	solute carrier family 4 member 1 (Diego blood group) [Source:HGNC SymbolAcc:HGNC:11027]	SLC4A1	0.800133	0.841106	0.783078	1.18677	1.09057	1.00817	0.73788	0.00618607	-0.438541	down	5	Molecular Function:inorganic anion exchanger activity (GO:0005452),Biological Process:anion transport (GO:0006820),Molecular Function:anion transmembrane transporter activity (GO:0008509),Cellular Component:membrane (GO:0016020),Cellular Component:integral component of membrane (GO:0016021)	solute carrier family 4 (anion exchanger), member 1	--	ko04966 Collecting duct acid secretion	--	--	--	IPR001717 [Anion exchange protein] ; IPR002977[Anion exchange protein 1] ; IPR003020[Bicarbonate transporter, eukaryotic] ; IPR011531[Bicarbonate transporter, C-terminal] ; IPR013769[Band 3 cytoplasmic domain]
ENSOCUP00000003978.2	leucine rich repeat containing 59 [Source:HGNC SymbolAcc:HGNC:28817]	LRRC59	1.25298	1.1601	1.17532	0.959311	0.951461	1.0136	1.22706	0.00312157	0.295209	up	1	Molecular Function:protein binding (GO:0005515)	--	--	--	Leucine-rich repeat (LRR) protein	K	Transcription ;	IPR001611 [Leucine-rich repeat] ; IPR003591[Leucine-rich repeat, typical subtype]
ENSOCUP00000004147.2	TatD DNase domain containing 3 [Source:HGNC SymbolAcc:HGNC:27010]	TATDN3	1.10244	1.00976	1.19512	0.784314	0.7507	0.830532	1.39812	0.00575083	0.483488	up	--	--	TatD DNase family protein	3.1.21.-	--	Tat protein secretion system quality control protein TatD (DNase activity)	N	Cell motility ;	IPR001130 [TatD family]
ENSOCUP00000004159.3	-	-	1.94203	1.4058	1.10145	0.898305	0.644068	0.542373	2.13421	0.0421368	1.0937	up	2	Molecular Function:uridine kinase activity (GO:0004849),Molecular Function:ATP binding (GO:0005524)	uridine kinase	2.7.1.48	ko00240 Pyrimidine metabolism ko00983 Drug metabolism - other enzymes ko01100 Metabolic pathways	Uracil phosphoribosyltransferase	F	Nucleotide transport and metabolism ;	IPR029057 [Phosphoribosyltransferase-like] ; IPR029933[Uridine-cytidine kinase-like 1]
ENSOCUP00000004364.3	-	-	0.50647	0.608661	0.548455	0.947489	1.07604	1.02072	0.546467	0.000640176	-0.871794	down	--	--	carbonic anhydrase	4.2.1.1	ko00910 Nitrogen metabolism	Carbonic anhydrase	P	Inorganic ion transport and metabolism ;	IPR001148 [Alpha carbonic anhydrase] ; IPR023561[Carbonic anhydrase, alpha-class]
ENSOCUP00000004652.3	cancer susceptibility 4 [Source:HGNC SymbolAcc:HGNC:24892]	CASC4	1.32843	1.24322	1.32068	1.06777	0.993981	1.0749	1.24092	0.00256694	0.311411	up	--	--	--	--	--	--	--	--	IPR026139 [GOLM1/CASC4 family] ; IPR026141[Cancer susceptibility candidate 4]
ENSOCUP00000004863.3	prolyl 3-hydroxylase 1 [Source:HGNC SymbolAcc:HGNC:19316]	P3H1	1.23999	1.14435	1.24034	0.956486	1.10118	0.882619	1.23277	0.0334684	0.301899	up	4	Molecular Function:iron ion binding (GO:0005506),Molecular Function:oxidoreductase activity (GO:0016491),Molecular Function:L-ascorbic acid binding (GO:0031418),Biological Process:oxidation-reduction process (GO:0055114)	leucine proline-enriched proteoglycan (leprecan)	--	--	--	--	--	IPR005123 [Oxoglutarate/iron-dependent dioxygenase] ; IPR006620[Prolyl 4-hydroxylase, alpha subunit]
ENSOCUP00000004904.4	oxysterol binding protein like 2 [Source:HGNC SymbolAcc:HGNC:15761]	-	1.06122	1.0913	1.01826	0.761194	0.783582	0.858209	1.31952	0.00210845	0.400012	up	--	--	oxysterol-binding protein-related protein 1/2	--	--	--	--	--	IPR000648 [Oxysterol-binding protein]
ENSOCUP00000005148.2	-	-	0.86697	0.881931	0.847746	1.01127	1.1635	1.1357	0.784375	0.00763083	-0.350384	down	5	Molecular Function:antioxidant activity (GO:0016209),Molecular Function:oxidoreductase activity (GO:0016491),Biological Process:cell redox homeostasis (GO:0045454),Molecular Function:peroxiredoxin activity (GO:0051920),Biological Process:oxidation-reduction process (GO:0055114)	peroxiredoxin 1	1.11.1.15	ko04146 Peroxisome	Alkyl hydroperoxide reductase subunit AhpC (peroxiredoxin)	V	Defense mechanisms ;	IPR000866 [Alkyl hydroperoxide reductase subunit C/ Thiol specific antioxidant] ; IPR013766[Thioredoxin domain] ; IPR019479[Peroxiredoxin, C-terminal]
ENSOCUP00000005331.3	tripartite motif containing 47 [Source:HGNC SymbolAcc:HGNC:19020]	TRIM47	1.03774	0.92863	1.09762	0.777778	0.82906	0.683761	1.33764	0.0168028	0.419686	up	3	Molecular Function:protein binding (GO:0005515),Cellular Component:intracellular (GO:0005622),Molecular Function:zinc ion binding (GO:0008270)	tripartite motif-containing protein 47	--	--	--	--	--	IPR000315 [B-box-type zinc finger] ; IPR001841[Zinc finger, RING-type] ; IPR001870[B30.2/SPRY domain] ; IPR006574[SPRY-associated]
ENSOCUP00000005452.4	solute carrier family 44 member 3 [Source:HGNC SymbolAcc:HGNC:28689]	SLC44A3	0.77451	0.643791	0.673203	1.05916	1.06107	0.882634	0.696503	0.0129773	-0.521798	down	--	--	solute carrier family 44 (choline transporter-like protein), member 3	--	ko05231 Choline metabolism in cancer	--	--	--	IPR007603 [Choline transporter-like]
ENSOCUP00000005495.3	solute carrier family 12 member 4 [Source:HGNC SymbolAcc:HGNC:10913]	SLC12A4	1.191	1.09977	1.04875	0.945416	0.951733	0.878199	1.20328	0.0170432	0.26697	up	7	Molecular Function:transporter activity (GO:0005215),Biological Process:transport (GO:0006810),Biological Process:ion transport (GO:0006811),Molecular Function:potassium:chloride symporter activity (GO:0015379),Cellular Component:membrane (GO:0016020),Cellular Component:integral component of membrane (GO:0016021),Biological Process:transmembrane transport (GO:0055085)	solute carrier family 12 (potassium/chloride transporter), member 4/5/6	--	--	Amino acid transporter	E	Amino acid transport and metabolism ;	IPR000076 [K/Cl co-transporter] ; IPR000622[K/Cl co-transporter 1] ; IPR004841[Amino acid permease/ SLC12A domain] ; IPR018491[SLC12A transporter, C-terminal]
ENSOCUP00000005724.3	exonuclease 3-5 domain containing 2 [Source:HGNC SymbolAcc:HGNC:20217]	EXD2	1.5	1.53125	1.53125	0.929032	0.793548	0.954839	1.70407	0.000251113	0.768981	up	3	Molecular Function:nucleic acid binding (GO:0003676),Biological Process:nucleobase-containing compound metabolic process (GO:0006139),Molecular Function:3'-5' exonuclease activity (GO:0008408)	exonuclease 3'-5' domain-containing protein 2	3.1.11.1	--	Ribonuclease D	J	Translation, ribosomal structure and biogenesis ;	IPR002562 [3'-5' exonuclease domain]
ENSOCUP00000005874.2	Oryctolagus cuniculus cytochrome P450 2A10 (CYP2A10), mRNA. [Source:RefSeq mRNAAcc:NM_001171049]	CYP2A10	0.662042	0.674415	0.642731	0.466402	0.504957	0.569861	1.28417	0.00984221	0.360836	up	3	Molecular Function:iron ion binding (GO:0005506),Molecular Function:heme binding (GO:0020037),Biological Process:oxidation-reduction process (GO:0055114)	cytochrome P450 family 2 subfamily A polypeptide 13	1.14.14.1	ko00980 Metabolism of xenobiotics by cytochrome P450 ko05204 Chemical carcinogenesis	Cytochrome P450	QV	Secondary metabolites biosynthesis, transport and catabolism ; Defense mechanisms ;	IPR001128 [Cytochrome P450] ; IPR002401[Cytochrome P450, E-class, group I] ; IPR008067[Cytochrome P450, E-class, group I, CYP2A-like]
ENSOCUP00000006072.2	Ski2 like RNA helicase [Source:HGNC SymbolAcc:HGNC:10898]	SKIV2L	1.20512	1.09043	1.01979	0.945629	0.945024	0.869631	1.20109	0.0360772	0.264344	up	2	Molecular Function:nucleic acid binding (GO:0003676),Molecular Function:ATP binding (GO:0005524)	antiviral helicase SKI2	3.6.4.-	ko03018 RNA degradation	Superfamily II RNA helicase	L	Replication, recombination and repair ;	IPR001650 [Helicase, C-terminal] ; IPR011545[DEAD/DEAH box helicase domain] ; IPR012961[ATP-dependent RNA helicase Ski2, C-terminal] ; IPR014001[Helicase superfamily 1/2, ATP-binding domain] ; IPR025696[rRNA-processing arch domain]
ENSOCUP00000006169.4	endoglin [Source:HGNC SymbolAcc:HGNC:3349]	ENG	0.851034	0.926207	0.859655	1.1683	1.05124	1.03484	0.81026	0.0130087	-0.303544	down	--	--	endoglin	--	--	--	--	--	IPR001507 [Zona pellucida domain]
ENSOCUP00000006647.4	angiopoietin like 2 [Source:HGNC SymbolAcc:HGNC:490]	ANGPTL2	0.947114	0.912477	1.04507	1.39744	1.17949	1.19231	0.770623	0.0236362	-0.375903	down	--	--	--	--	--	--	--	--	IPR002181 [Fibrinogen, alpha/beta/gamma chain, C-terminal globular domain]
ENSOCUP00000006783.2	glycerate kinase [Source:HGNC SymbolAcc:HGNC:24247]	GLYCTK	0.744817	0.861509	0.730603	0.958899	1.04357	1.16236	0.738408	0.018677	-0.43751	down	--	--	glycerate 2-kinase	2.7.1.165	ko00030 Pentose phosphate pathway ko00260 Glycine, serine and threonine metabolism ko00561 Glycerolipid metabolism ko00630 Glyoxylate and dicarboxylate metabolism ko01100 Metabolic pathways ko01200 Carbon metabolism	Glycerate-2-kinase	G	Carbohydrate transport and metabolism ;	IPR007835 [MOFRL domain] ; IPR025286[MOFRL-associated domain]
ENSOCUP00000006995.2	plasminogen receptor with a C-terminal lysine [Source:HGNC SymbolAcc:HGNC:23633]	PLGRKT	1.11748	0.980263	1.19173	0.782684	0.78961	0.939394	1.30967	0.0320308	0.389199	up	--	--	--	--	--	--	--	--	IPR019319 [Protein of unknown function DUF2368]
ENSOCUP00000007010.4	ubiquitin like 7 [Source:HGNC SymbolAcc:HGNC:28221]	UBL7	1.40426	1.91489	1.93617	1.20233	1.09461	1.0786	1.55688	0.0245138	0.638658	up	1	Molecular Function:protein binding (GO:0005515)	--	--	--	--	--	--	IPR000626 [Ubiquitin domain] ; IPR015496[Ubiquilin]
ENSOCUP00000007100.3	deoxynucleotidyltransferase terminal interacting protein 2 [Source:HGNC SymbolAcc:HGNC:24013]	DNTTIP2	0.989116	0.916848	0.933391	1.17622	1.22335	1.12415	0.805783	0.00318726	-0.311536	down	--	--	--	--	--	--	--	--	IPR014810 [Fcf2 pre-rRNA processing]
ENSOCUP00000007134.3	transportin 2 [Source:HGNC SymbolAcc:HGNC:19998]	TNPO2	1.09511	1.06049	1.07441	0.891153	0.724287	0.911532	1.27821	0.0176085	0.354126	up	2	Biological Process:intracellular protein transport (GO:0006886),Molecular Function:Ran GTPase binding (GO:0008536)	transportin-2	--	--	--	--	--	IPR001494 [Importin-beta, N-terminal domain]
ENSOCUP00000007217.3	arylsulfatase A [Source:HGNC SymbolAcc:HGNC:713]	ARSA	0.810988	0.729461	0.745716	0.984343	0.892421	0.877533	0.830035	0.0200337	-0.268756	down	2	Biological Process:metabolic process (GO:0008152),Molecular Function:sulfuric ester hydrolase activity (GO:0008484)	arylsulfatase A	3.1.6.8	ko00600 Sphingolipid metabolism ko04142 Lysosome	Arylsulfatase A or related enzyme	P	Inorganic ion transport and metabolism ;	IPR000917 [Sulfatase, N-terminal]
ENSOCUP00000007452.4	transmembrane and coiled-coil domain family 3 [Source:HGNC SymbolAcc:HGNC:29199]	TMCC3	0.992472	1	0.942284	0.854051	0.790111	0.746624	1.22753	0.00735344	0.295755	up	--	--	--	--	--	--	--	--	IPR019394 [Testis-specific protein TEX28/transmembrane and coiled-coil domains protein]
ENSOCUP00000008104.3	Oryctolagus cuniculus carbonic anhydrase 4 (CA4), mRNA. [Source:RefSeq mRNAAcc:NM_001082372]	-	0.597622	0.776283	0.719728	0.912302	0.880548	0.950835	0.763073	0.0185372	-0.390106	down	4	Molecular Function:carbonate dehydratase activity (GO:0004089),Cellular Component:plasma membrane (GO:0005886),Molecular Function:zinc ion binding (GO:0008270),Cellular Component:anchored component of membrane (GO:0031225)	carbonic anhydrase 4	4.2.1.1	ko00910 Nitrogen metabolism ko04964 Proximal tubule bicarbonate reclamation	Carbonic anhydrase	P	Inorganic ion transport and metabolism ;	IPR001148 [Alpha carbonic anhydrase] ; IPR018343[Carbonic anhydrase, CA4] ; IPR023561[Carbonic anhydrase, alpha-class]
ENSOCUP00000008222.4	Rap guanine nucleotide exchange factor 2 [Source:HGNC SymbolAcc:HGNC:16854]	RAPGEF2	1.01493	1.04478	1.13433	0.521739	0.895652	0.678261	1.52412	0.0327103	0.607979	up	8	Molecular Function:guanyl-nucleotide exchange factor activity (GO:0005085),Molecular Function:GTPase activator activity (GO:0005096),Molecular Function:protein binding (GO:0005515),Biological Process:signal transduction (GO:0007165),Biological Process:small GTPase mediated signal transduction (GO:0007264),Molecular Function:Rap guanyl-nucleotide exchange factor activity (GO:0017034),Biological Pr…	Rap guanine nucleotide exchange factor 2	--	ko04010 MAPK signaling pathway ko04015 Rap1 signaling pathway ko04530 Tight junction	--	--	--	IPR000159 [Ras-associating (RA) domain] ; IPR000595[Cyclic nucleotide-binding domain] ; IPR000651[Ras-like guanine nucleotide exchange factor, N-terminal] ; IPR001478[PDZ domain] ; IPR001895[Ras guanine-nucleotide exchange factors catalytic domain] ; IPR030739[Rap guanine nucleotide exchange factor 2]
ENSOCUP00000008245.2	S100 calcium binding protein A8 [Source:HGNC SymbolAcc:HGNC:10498]	S100A8	0.450482	0.549259	0.692153	1.06827	1.16837	1.11191	0.505263	0.00189608	-0.984895	down	8	Molecular Function:calcium ion binding (GO:0005509),Molecular Function:microtubule binding (GO:0008017),Molecular Function:zinc ion binding (GO:0008270),Molecular Function:Toll-like receptor 4 binding (GO:0035662),Biological Process:innate immune response (GO:0045087),Molecular Function:arachidonic acid binding (GO:0050544),Biological Process:regulation of inflammatory response (GO:0050727),Molec…	protein S100-A8	--	ko04657 IL-17 signaling pathway	--	--	--	IPR002048 [EF-hand domain] ; IPR013787[S100/CaBP-9k-type, calcium binding, subdomain] ; IPR028474[Protein S100-A8]
ENSOCUP00000008483.3	glycosyltransferase 8 domain containing 1 [Source:HGNC SymbolAcc:HGNC:24870]	GLT8D1	1.41538	0.953846	1.29231	0.884956	0.761062	0.814159	1.48832	0.0483808	0.573688	up	--	--	--	--	--	Lipopolysaccharide biosynthesis protein, LPS:glycosyltransferase	M	Cell wall/membrane/envelope biogenesis ;	IPR002495 [Glycosyl transferase, family 8]
ENSOCUP00000008610.2	-	-	0.623741	0.446043	0.510791	0.922156	1.00599	1.2994	0.489714	0.0119595	-1.02999	down	1	Molecular Function:protein binding (GO:0005515)	F-box and leucine-rich repeat protein 8	--	--	--	--	--	IPR001810 [F-box domain]
ENSOCUP00000008645.4	thrombospondin 3 [Source:HGNC SymbolAcc:HGNC:11787]	THBS3	1.18475	1.07929	1.09788	0.939819	0.965787	0.890354	1.20242	0.00866032	0.265938	up	5	Molecular Function:calcium ion binding (GO:0005509),Molecular Function:protein binding (GO:0005515),Cellular Component:extracellular region (GO:0005576),Biological Process:cell adhesion (GO:0007155),Molecular Function:heparin binding (GO:0008201)	thrombospondin 2/3/4/5	--	ko04145 Phagosome ko04151 PI3K-Akt signaling pathway ko04510 Focal adhesion ko04512 ECM-receptor interaction ko05144 Malaria ko05165 Human papillomavirus infection	DNA-binding beta-propeller fold protein YncE	R	General function prediction only ;	IPR000742 [EGF-like domain] ; IPR001791[Laminin G domain] ; IPR001881[EGF-like calcium-binding domain] ; IPR003367[Thrombospondin, type 3-like repeat] ; IPR008859[Thrombospondin, C-terminal] ; IPR017897[Thrombospondin, type 3 repeat] ; IPR024665[Thrombospondin/cartilage oligomeric matrix protein, coiled-coil domain] ; IPR028507[Thrombospondin-3]
ENSOCUP00000008799.2	Rho GTPase activating protein 25 [Source:HGNC SymbolAcc:HGNC:28951]	ARHGAP25	0.791466	0.889195	0.769443	1.05343	0.988173	1.06281	0.789235	0.00750736	-0.341474	down	1	Biological Process:signal transduction (GO:0007165)	Rho GTPase-activating protein 22/24/25	--	--	--	--	--	IPR000198 [Rho GTPase-activating protein domain] ; IPR001849[Pleckstrin homology domain]
ENSOCUP00000008912.3	3-hydroxyisobutyrate dehydrogenase [Source:HGNC SymbolAcc:HGNC:4907]	HIBADH	0.863532	0.786929	0.801187	0.967659	0.904444	1.08548	0.828935	0.043843	-0.270669	down	4	Molecular Function:phosphogluconate dehydrogenase (decarboxylating) activity (GO:0004616),Molecular Function:3-hydroxyisobutyrate dehydrogenase activity (GO:0008442),Molecular Function:NAD binding (GO:0051287),Biological Process:oxidation-reduction process (GO:0055114)	3-hydroxyisobutyrate dehydrogenase	1.1.1.31	ko00280 Valine, leucine and isoleucine degradation ko01100 Metabolic pathways	3-hydroxyisobutyrate dehydrogenase or related beta-hydroxyacid dehydrogenase	I	Lipid transport and metabolism ;	IPR006115 [6-phosphogluconate dehydrogenase, NADP-binding] ; IPR011548[3-hydroxyisobutyrate dehydrogenase] ; IPR029154[3-hydroxyisobutyrate dehydrogenase, NAD-binding domain]
ENSOCUP00000009532.3	XPC complex subunit, DNA damage recognition and repair factor [Source:HGNC SymbolAcc:HGNC:12816]	XPC	0.735968	0.749012	0.781423	1.05927	0.974846	0.889237	0.775276	0.0126322	-0.367219	down	4	Molecular Function:DNA binding (GO:0003677),Molecular Function:damaged DNA binding (GO:0003684),Cellular Component:nucleus (GO:0005634),Biological Process:nucleotide-excision repair (GO:0006289)	xeroderma pigmentosum group C-complementing protein	--	ko03420 Nucleotide excision repair	--	--	--	IPR004583 [DNA repair protein Rad4] ; IPR018325[Rad4/PNGase transglutaminase-like fold] ; IPR018326[Rad4 beta-hairpin domain 1] ; IPR018327[Rad4 beta-hairpin domain 2] ; IPR018328[Rad4 beta-hairpin domain 3]
ENSOCUP00000010096.2	Oryctolagus cuniculus carbonic anhydrase 2 (CA2), mRNA. [Source:RefSeq mRNAAcc:NM_001195708]	CA2	0.663263	0.720419	0.679102	1.22367	0.953097	1.04058	0.641146	0.00916387	-0.641276	down	--	--	carbonic anhydrase 2	4.2.1.1	ko00910 Nitrogen metabolism ko04964 Proximal tubule bicarbonate reclamation ko04966 Collecting duct acid secretion ko04971 Gastric acid secretion ko04972 Pancreatic secretion ko04976 Bile secretion	Carbonic anhydrase	P	Inorganic ion transport and metabolism ;	IPR001148 [Alpha carbonic anhydrase] ; IPR023561[Carbonic anhydrase, alpha-class]
ENSOCUP00000010137.2	-	-	0.777619	0.890958	0.816652	0.736255	0.59535	0.650644	1.25374	0.0336336	0.32624	up	--	--	--	--	--	Transcription elongation factor	K	Transcription ;	IPR001073 [C1q domain] ; IPR008160[Collagen triple helix repeat]
ENSOCUP00000010194.3	HD domain containing 2 [Source:HGNC SymbolAcc:HGNC:21078]	HDDC2	0.826381	0.920499	0.841355	1.07725	1.03736	1.25819	0.767386	0.0240919	-0.381976	down	--	--	putative hydrolases of HD superfamily	--	--	5'-deoxynucleotidase YfbR and related HD superfamily hydrolases	FR	Nucleotide transport and metabolism ; General function prediction only ;	IPR003607 [HD/PDEase domain] ; IPR006674[HD domain]
ENSOCUP00000010952.4	-	-	0.835361	0.774534	0.768856	0.910605	0.961133	1.06163	0.810928	0.0198504	-0.302355	down	--	--	--	--	--	--	--	--	IPR026794 [Uncharacterised protein family UPF0687]
ENSOCUP00000010961.3	mannose binding lectin 2 [Source:HGNC SymbolAcc:HGNC:6922]	MBL2	0.629543	1.10903	0.902696	1.54205	1.38838	1.18245	0.642194	0.0475474	-0.63892	down	--	--	mannose-binding lectin	--	ko04145 Phagosome ko04610 Complement and coagulation cascades ko05150 Staphylococcus aureus infection	Ca2+-binding protein, RTX toxin-related	Q	Secondary metabolites biosynthesis, transport and catabolism ;	IPR001304 [C-type lectin-like] ; IPR008160[Collagen triple helix repeat]
ENSOCUP00000011500.3	coatomer protein complex subunit zeta 1 [Source:HGNC SymbolAcc:HGNC:2243]	COPZ1	1.24969	1.21407	1.22666	0.935593	1.00782	1.11186	1.20788	0.0154149	0.272479	up	--	--	coatomer subunit zeta	--	--	--	--	--	IPR022775 [AP complex, mu/sigma subunit]
ENSOCUP00000012733.3	CD93 molecule [Source:HGNC SymbolAcc:HGNC:15855]	CD93	0.786506	1.0254	0.871223	1.08389	1.14644	1.08683	0.808864	0.0440471	-0.306032	down	2	Molecular Function:calcium ion binding (GO:0005509),Molecular Function:protein binding (GO:0005515)	CDW93 antigen	--	--	--	--	--	IPR000742 [EGF-like domain] ; IPR001304[C-type lectin-like] ; IPR001881[EGF-like calcium-binding domain] ; IPR026823[Complement Clr-like EGF domain]
ENSOCUP00000013083.3	reticulophagy regulator family member 3 [Source:HGNC SymbolAcc:HGNC:27258]	RETREG3	1.15517	1.24432	1.1916	1.05578	0.908367	0.909996	1.24945	0.0124301	0.321289	up	1	Biological Process:positive regulation of neuron projection development (GO:0010976)	--	--	--	--	--	--	IPR033361 [Protein FAM134C]
ENSOCUP00000013325.2	Oryctolagus cuniculus cathelicidin antimicrobial peptide (CAMP), mRNA. [Source:RefSeq mRNAAcc:NM_001082305]	CAMP	0.570403	0.654842	0.680522	1.10626	1.09047	0.898582	0.615694	0.00601899	-0.699714	down	3	Cellular Component:extracellular region (GO:0005576),Biological Process:defense response (GO:0006952),Biological Process:defense response to bacterium (GO:0042742)	cathelicidin antimicrobial peptide	--	ko04621 NOD-like receptor signaling pathway ko04970 Salivary secretion ko05152 Tuberculosis	--	--	--	IPR001894 [Cathelicidin] ; IPR022746[Cathelicidin, antimicrobial peptide, C-terminal]
ENSOCUP00000013488.2	Oryctolagus cuniculus transmembrane protein 109 (TMEM109), mRNA. [Source:RefSeq mRNAAcc:NM_001081993]	TMEM109	0.921504	0.829485	0.971306	0.812769	0.714584	0.650999	1.2497	0.0446209	0.321586	up	--	--	--	--	--	--	--	--	--
ENSOCUP00000013524.2	choline/ethanolamine phosphotransferase 1 [Source:HGNC SymbolAcc:HGNC:24289]	CEPT1	0.834249	0.679915	0.821142	0.508621	0.362069	0.586207	1.60293	0.0235567	0.680714	up	2	Biological Process:phospholipid biosynthetic process (GO:0008654),Cellular Component:membrane (GO:0016020)	--	--	ko00440 Phosphonate and phosphinate metabolism ko00564 Glycerophospholipid metabolism ko00565 Ether lipid metabolism ko01100 Metabolic pathways	Phosphatidylglycerophosphate synthase	I	Lipid transport and metabolism ;	IPR000462 [CDP-alcohol phosphatidyltransferase] ; IPR014472[Choline/ethanolamine phosphotransferase]
ENSOCUP00000013572.3	lipid droplet associated hydrolase [Source:HGNC SymbolAcc:HGNC:26145]	LDAH	0.990788	0.876042	0.921852	0.696032	0.696032	0.728	1.31538	0.00312159	0.395476	up	--	--	--	--	--	--	--	--	IPR019363 [Lipid droplet-associated hydrolase]
ENSOCUP00000013673.2	-	-	1.48593	1.40665	1.32225	1.1	0.983799	1.02179	1.35718	0.00317353	0.44061	up	5	Molecular Function:protein binding (GO:0005515),Cellular Component:nucleus (GO:0005634),Cellular Component:cytoplasm (GO:0005737),Biological Process:protein import into nucleus (GO:0006606),Molecular Function:protein transporter activity (GO:0008565)	importin subunit alpha-2	--	ko05164 Influenza A	--	--	--	IPR000225 [Armadillo] ; IPR002652[Importin-alpha, importin-beta-binding domain] ; IPR032413[Atypical Arm repeat]
ENSOCUP00000013715.3	-	-	0.778965	0.807724	0.784717	1.03672	1.09548	0.93206	0.77389	0.00895249	-0.3698	down	--	--	DNA-directed RNA polymerase II subunit RPB9	--	ko00230 Purine metabolism ko00240 Pyrimidine metabolism ko01100 Metabolic pathways ko03020 RNA polymerase ko05016 Huntington's disease ko05169 Epstein-Barr virus infection	--	--	--	IPR001529 [DNA-directed RNA polymerase, M/15kDa subunit]
ENSOCUP00000014309.4	kinesin family member 21A [Source:HGNC SymbolAcc:HGNC:19349]	KIF21A	0.866246	0.911064	0.906162	1.18318	1.01786	1.05127	0.825099	0.0224237	-0.277361	down	5	Molecular Function:microtubule motor activity (GO:0003777),Molecular Function:protein binding (GO:0005515),Molecular Function:ATP binding (GO:0005524),Biological Process:microtubule-based movement (GO:0007018),Molecular Function:microtubule binding (GO:0008017)	kinesin family member 4/21/27	--	--	WD40 repeat	R	General function prediction only ;	IPR001680 [WD40 repeat] ; IPR001752[Kinesin motor domain] ; IPR017986[WD40-repeat-containing domain]
ENSOCUP00000014402.3	carbonyl reductase 3 [Source:HGNC SymbolAcc:HGNC:1549]	CBR3	1.0339	0.975682	0.892778	0.649109	0.664158	0.599208	1.51759	0.00190483	0.601784	up	--	--	carbonyl reductase 3	1.1.1.184	ko00590 Arachidonic acid metabolism ko00980 Metabolism of xenobiotics by cytochrome P450 ko01100 Metabolic pathways	NAD(P)-dependent dehydrogenase, short-chain alcohol dehydrogenase family	IQR	Lipid transport and metabolism ; Secondary metabolites biosynthesis, transport and catabolism ; General function prediction only ;	IPR002347 [Short-chain dehydrogenase/reductase SDR]
ENSOCUP00000014731.3	zinc finger C3HC-type containing 1 [Source:HGNC SymbolAcc:HGNC:29913]	ZC3HC1	0.796152	0.82261	0.841852	1.11845	1.04207	0.984254	0.782446	0.00514204	-0.353937	down	2	Cellular Component:nucleus (GO:0005634),Molecular Function:zinc ion binding (GO:0008270)	--	--	--	--	--	--	IPR012935 [Zinc finger, C3HC-like] ; IPR013909[Nuclear-interacting partner of ALK/Rsm1-like]
ENSOCUP00000015000.3	erythrocyte membrane protein band 4.2 [Source:HGNC SymbolAcc:HGNC:3381]	EPB42	0.788189	0.836566	0.768795	1.17649	1.03587	0.892893	0.770806	0.0481318	-0.37556	down	2	Molecular Function:protein-glutamine gamma-glutamyltransferase activity (GO:0003810),Biological Process:peptide cross-linking (GO:0018149)	--	--	--	--	--	--	IPR001102 [Transglutaminase, N-terminal] ; IPR002931[Transglutaminase-like] ; IPR008958[Transglutaminase, C-terminal] ; IPR023608[Protein-glutamine gamma-glutamyltransferase, eukaryota]
ENSOCUP00000015239.2	Cytochrome P450 1A1 [Source:UniProtKB/Swiss-ProtAcc:P05176]	CYP1A1	0.614688	0.685381	0.658028	0.849497	0.755237	0.760905	0.827724	0.0210095	-0.272778	down	3	Molecular Function:iron ion binding (GO:0005506),Molecular Function:heme binding (GO:0020037),Biological Process:oxidation-reduction process (GO:0055114)	cytochrome P450 family 1 subfamily A polypeptide 1	1.14.14.1	ko00140 Steroid hormone biosynthesis ko00380 Tryptophan metabolism ko00830 Retinol metabolism ko00980 Metabolism of xenobiotics by cytochrome P450 ko01100 Metabolic pathways ko04913 Ovarian steroidogenesis ko05204 Chemical carcinogenesis	Cytochrome P450	QV	Secondary metabolites biosynthesis, transport and catabolism ; Defense mechanisms ;	IPR001128 [Cytochrome P450] ; IPR002401[Cytochrome P450, E-class, group I] ; IPR008066[Cytochrome P450, E-class, group I, CYP1]
ENSOCUP00000015282.3	ADAM metallopeptidase with thrombospondin type 1 motif 14 [Source:HGNC SymbolAcc:HGNC:14899]	ADAMTS14	1.20452	1.05765	1.10338	0.998267	0.753129	0.820142	1.30877	0.0358036	0.388213	up	3	Molecular Function:carboxy-lyase activity (GO:0016831),Biological Process:carboxylic acid metabolic process (GO:0019752),Molecular Function:pyridoxal phosphate binding (GO:0030170)	sphinganine-1-phosphate aldolase	4.1.2.27	ko00600 Sphingolipid metabolism ko01100 Metabolic pathways ko04071 Sphingolipid signaling pathway	Glutamate or tyrosine decarboxylase or a related PLP-dependent protein	E	Amino acid transport and metabolism ;	IPR002129 [Pyridoxal phosphate-dependent decarboxylase]
ENSOCUP00000015433.3	-	-	0.938086	0.946529	0.853346	1.15812	1.05319	1.19391	0.804048	0.0125866	-0.314647	down	2	Biological Process:post-chaperonin tubulin folding pathway (GO:0007023),Molecular Function:tubulin binding (GO:0015631)	tubulin-specific chaperone C	--	--	--	--	--	IPR006599 [CARP motif] ; IPR012945[Tubulin binding cofactor C-like domain] ; IPR017901[C-CAP/cofactor C-like domain] ; IPR027684[Tubulin-specific chaperone C] ; IPR031925[Tubulin-specific chaperone C, N-terminal]
ENSOCUP00000015612.3	tubulin alpha 8 [Source:HGNC SymbolAcc:HGNC:12410]	TUBA8	1.14411	0.995342	0.994637	0.748762	0.763249	0.867651	1.31703	0.0155946	0.397288	up	8	Molecular Function:GTPase activity (GO:0003924),Molecular Function:structural constituent of cytoskeleton (GO:0005200),Molecular Function:GTP binding (GO:0005525),Cellular Component:integral component of peroxisomal membrane (GO:0005779),Cellular Component:microtubule (GO:0005874),Biological Process:microtubule-based process (GO:0007017),Molecular Function:protein complex binding (GO:0032403),Bio…	tubulin alpha	--	ko04145 Phagosome ko04210 Apoptosis ko04530 Tight junction ko04540 Gap junction	--	--	--	IPR000217 [Tubulin] ; IPR002452[Alpha tubulin] ; IPR003008[Tubulin/FtsZ, GTPase domain] ; IPR010797[Peroxisome assembly protein 26] ; IPR018316[Tubulin/FtsZ, 2-layer sandwich domain]
ENSOCUP00000015935.3	ankyrin 1 [Source:HGNC SymbolAcc:HGNC:492]	ANK1	0.838216	0.908675	0.880949	1.11751	1.02558	1.02993	0.828183	0.00744693	-0.271979	down	1	Molecular Function:protein binding (GO:0005515)	ankyrin	--	ko05205 Proteoglycans in cancer	Chromosome segregation ATPase	D	Cell cycle control, cell division, chromosome partitioning ;	IPR000906 [ZU5 domain] ; IPR002110[Ankyrin repeat] ; IPR020683[Ankyrin repeat-containing domain]
ENSOCUP00000016179.3	-	-	0.231084	0.926174	0.247757	2.727	2.17981	1.89489	0.206568	0.00579052	-2.27531	down	1	Molecular Function:protein binding (GO:0005515)	--	--	--	--	--	--	IPR003599 [Immunoglobulin subtype] ; IPR007110[Immunoglobulin-like domain] ; IPR013106[Immunoglobulin V-set domain]
ENSOCUP00000016915.2	procollagen-lysine,2-oxoglutarate 5-dioxygenase 1 [Source:HGNC SymbolAcc:HGNC:9081]	PLOD1	1.50992	1.19631	1.20884	0.988298	0.807447	0.880851	1.46271	0.0230816	0.548639	up	4	Molecular Function:iron ion binding (GO:0005506),Molecular Function:oxidoreductase activity (GO:0016491),Molecular Function:L-ascorbic acid binding (GO:0031418),Biological Process:oxidation-reduction process (GO:0055114)	procollagen-lysine,2-oxoglutarate 5-dioxygenase 1	1.14.11.4	ko00310 Lysine degradation	Glycosyltransferase involved in LPS biosynthesis, GR25 family	M	Cell wall/membrane/envelope biogenesis ;	IPR005123 [Oxoglutarate/iron-dependent dioxygenase] ; IPR006620[Prolyl 4-hydroxylase, alpha subunit]
ENSOCUP00000017050.2	tubulin beta 6 class V [Source:HGNC SymbolAcc:HGNC:20776]	TUBB6	1.25583	1.22657	1.12066	0.812975	0.767528	0.824295	1.49828	0.000857806	0.583305	up	5	Molecular Function:GTPase activity (GO:0003924),Molecular Function:structural constituent of cytoskeleton (GO:0005200),Molecular Function:GTP binding (GO:0005525),Cellular Component:microtubule (GO:0005874),Biological Process:microtubule-based process (GO:0007017)	tubulin beta	--	ko04145 Phagosome ko04540 Gap junction	--	--	--	IPR000217 [Tubulin] ; IPR002453[Beta tubulin] ; IPR003008[Tubulin/FtsZ, GTPase domain] ; IPR018316[Tubulin/FtsZ, 2-layer sandwich domain]
ENSOCUP00000017414.1	transforming growth factor beta induced [Source:HGNC SymbolAcc:HGNC:11771]	TGFBI	0.919478	0.895914	1.11747	0.638017	0.687019	0.607947	1.51727	0.0107587	0.601482	up	6	Molecular Function:integrin binding (GO:0005178),Molecular Function:protein binding (GO:0005515),Molecular Function:collagen binding (GO:0005518),Biological Process:cell adhesion (GO:0007155),Biological Process:cell proliferation (GO:0008283),Molecular Function:extracellular matrix binding (GO:0050840)	transforming growth factor-beta-induced protein	--	--	Uncaracterized surface protein containing fasciclin (FAS1) repeats	R	General function prediction only ;	IPR000782 [FAS1 domain] ; IPR011489[EMI domain] ; IPR032954[Transforming growth factor-beta-induced protein ig-h3]
ENSOCUP00000017433.2	IQ motif containing GTPase activating protein 2 [Source:HGNC SymbolAcc:HGNC:6111]	IQGAP2	1.11034	1.1266	1.1417	0.833333	0.662162	0.747748	1.50614	0.00166243	0.590852	up	2	Molecular Function:protein binding (GO:0005515),Biological Process:regulation of GTPase activity (GO:0043087)	Ras GTPase-activating-like protein IQGAP2/3	--	ko04810 Regulation of actin cytoskeleton	--	--	--	IPR000048 [IQ motif, EF-hand binding site] ; IPR000593[RasGAP protein, C-terminal] ; IPR001202[WW domain] ; IPR001715[Calponin homology domain] ; IPR001936[Ras GTPase-activating protein]
ENSOCUP00000017711.2	Protein S100-A6 [Source:UniProtKB/Swiss-ProtAcc:P30801]	-	1.08407	1.09513	1.19159	0.958155	0.885234	0.945374	1.2087	0.00900108	0.273462	up	1	Molecular Function:calcium ion binding (GO:0005509)	--	--	--	--	--	--	IPR002048 [EF-hand domain] ; IPR013787[S100/CaBP-9k-type, calcium binding, subdomain]
ENSOCUP00000017794.1	G protein subunit beta 2 [Source:HGNC SymbolAcc:HGNC:4398]	GNB2	0.660486	0.598618	0.635929	0.770655	0.720874	0.855606	0.807381	0.0252511	-0.308678	down	2	Molecular Function:protein binding (GO:0005515),Biological Process:signal transduction (GO:0007165)	guanine nucleotide-binding protein G(I)/G(S)/G(T) subunit beta-2	--	ko04014 Ras signaling pathway ko04062 Chemokine signaling pathway ko04151 PI3K-Akt signaling pathway ko04371 Apelin signaling pathway ko04713 Circadian entrainment ko04723 Retrograde endocannabinoid signaling ko04724 Glutamatergic synapse ko04725 Cholinergic synapse ko04726 Serotonergic synapse ko04727 GABAergic synapse ko04728 Dopaminergic synapse ko04926 Relaxin signaling pathway ko05032 Morphi…	WD40 repeat	R	General function prediction only ;	IPR001632 [G-protein, beta subunit] ; IPR001680[WD40 repeat] ; IPR016346[Guanine nucleotide-binding protein, beta subunit] ; IPR017986[WD40-repeat-containing domain] ; IPR020472[G-protein beta WD-40 repeat]
ENSOCUP00000018475.3	aldehyde dehydrogenase 1 family member A1 [Source:HGNC SymbolAcc:HGNC:402]	ALDH1A1	0.92785	0.915807	0.946396	0.720059	0.707148	0.744728	1.28459	0.000129956	0.361312	up	3	Biological Process:metabolic process (GO:0008152),Molecular Function:oxidoreductase activity (GO:0016491),Biological Process:oxidation-reduction process (GO:0055114)	retinal dehydrogenase	1.2.1.36	ko00830 Retinol metabolism ko01100 Metabolic pathways	Acyl-CoA reductase or other NAD-dependent aldehyde dehydrogenase	C	Energy production and conversion ;	IPR015590 [Aldehyde dehydrogenase domain]
ENSOCUP00000018611.3	S100 calcium binding protein A12 [Source:HGNC SymbolAcc:HGNC:10489]	S100A12	0.50601	0.512307	0.655409	1.09524	1.17676	1.06659	0.501329	0.0007073	-0.996171	down	1	Molecular Function:calcium ion binding (GO:0005509)	--	--	--	--	--	--	IPR002048 [EF-hand domain] ; IPR013787[S100/CaBP-9k-type, calcium binding, subdomain]
ENSOCUP00000018734.1	mal, T cell differentiation protein 2 (gene/pseudogene) [Source:HGNC SymbolAcc:HGNC:13634]	MAL2	0.676639	0.620624	0.581477	0.969656	0.766689	0.815914	0.736109	0.0286452	-0.44201	down	3	Cellular Component:membrane (GO:0016020),Biological Process:transcytosis (GO:0045056),Cellular Component:membrane raft (GO:0045121)	--	--	--	--	--	--	IPR008253 [Marvel domain] ; IPR013295[Myelin and lymphocyte (MAL) protein] ; IPR033240[Protein MAL2]
ENSOCUP00000019006.2	peptidase M20 domain containing 2 [Source:HGNC SymbolAcc:HGNC:21408]	PM20D2	0.69038	0.605012	0.548099	0.791276	0.808158	1.00195	0.708657	0.0332624	-0.49684	down	2	Biological Process:metabolic process (GO:0008152),Molecular Function:hydrolase activity (GO:0016787)	--	--	--	Metal-dependent amidase/aminoacylase/carboxypeptidase	R	General function prediction only ;	IPR002933 [Peptidase M20] ; IPR011650[Peptidase M20, dimerisation domain]
ENSOCUP00000019777.1	lipocalin 2 [Source:HGNC SymbolAcc:HGNC:6526]	LCN2	0.469824	0.551548	0.629508	0.954787	0.929847	1.0251	0.567365	0.0015003	-0.817652	down	3	Molecular Function:transporter activity (GO:0005215),Biological Process:transport (GO:0006810),Molecular Function:small molecule binding (GO:0036094)	lipocalin 2	--	ko04657 IL-17 signaling pathway	--	--	--	IPR000566 [Lipocalin/cytosolic fatty-acid binding domain] ; IPR002345[Lipocalin] ; IPR003087[Neutrophil gelatinase-associated lipocalin/epididymal-specific lipocalin-12]
ENSOCUP00000020122.3	cyclin Y [Source:HGNC SymbolAcc:HGNC:23354]	CCNY	0.871575	0.724315	0.806507	1.11914	0.987326	1.06591	0.757288	0.0109835	-0.401086	down	--	--	--	--	--	--	--	--	IPR006671 [Cyclin, N-terminal] ; IPR013763[Cyclin-like]
ENSOCUP00000020218.3	oligosaccharyltransferase complex non-catalytic subunit [Source:HGNC SymbolAcc:HGNC:24448]	-	1.47597	1.16047	1.27471	0.904038	0.834295	0.962769	1.44798	0.0153866	0.534046	up	--	--	--	--	--	--	--	--	IPR021149 [Oligosaccharyl transferase complex, subunit OST3/OST6]
ENSOCUP00000020510.1	ribosomal protein L18a [Source:HGNC SymbolAcc:HGNC:10311]	RPL18A	1.15139	1.00743	1.03955	0.927937	0.884796	0.809662	1.21963	0.0260663	0.286449	up	3	Molecular Function:structural constituent of ribosome (GO:0003735),Cellular Component:ribosome (GO:0005840),Biological Process:translation (GO:0006412)	large subunit ribosomal protein L18Ae	--	ko03010 Ribosome	--	--	--	IPR023573 [Ribosomal protein 50S-L18Ae/60S-L20/60S-L18A]
ENSOCUP00000020515.2	melanocortin 5 receptor [Source:HGNC SymbolAcc:HGNC:6933]	MC5R	1.01633	1.15816	1.06429	0.838661	0.821157	0.754947	1.34124	0.00491425	0.423566	up	4	Molecular Function:G-protein coupled receptor activity (GO:0004930),Molecular Function:melanocortin receptor activity (GO:0004977),Biological Process:G-protein coupled receptor signaling pathway (GO:0007186),Cellular Component:integral component of membrane (GO:0016021)	melanocortin 5 receptor	--	ko04080 Neuroactive ligand-receptor interaction	--	--	--	IPR000276 [G protein-coupled receptor, rhodopsin-like] ; IPR000621[Melanocortin 5 receptor] ; IPR001671[Melanocortin/ACTH receptor] ; IPR001908[Melanocortin receptor] ; IPR017452[GPCR, rhodopsin-like, 7TM]
ENSOCUP00000020693.1	-	-	0.821786	0.793823	0.772538	1.05056	1.00171	1.13689	0.748833	0.00314145	-0.417285	down	1	Molecular Function:ribose-5-phosphate isomerase activity (GO:0004751)	ribose 5-phosphate isomerase A	5.3.1.6	ko00030 Pentose phosphate pathway ko01100 Metabolic pathways ko01200 Carbon metabolism ko01230 Biosynthesis of amino acids	Ribose 5-phosphate isomerase	G	Carbohydrate transport and metabolism ;	IPR004788 [Ribose 5-phosphate isomerase, type A]
ENSOCUP00000021167.2	ribosomal protein L13a [Source:HGNC SymbolAcc:HGNC:10304]	-	1.28305	1.014	1.06962	0.868612	0.906619	0.855089	1.27995	0.0423189	0.356085	up	4	Molecular Function:structural constituent of ribosome (GO:0003735),Cellular Component:ribosome (GO:0005840),Biological Process:translation (GO:0006412),Cellular Component:large ribosomal subunit (GO:0015934)	large subunit ribosomal protein L13Ae	--	ko03010 Ribosome	Ribosomal protein L13	J	Translation, ribosomal structure and biogenesis ;	IPR005755 [Ribosomal protein L13, eukaryotic/archaeal] ; IPR005822[Ribosomal protein L13]
ENSOCUP00000021702.3	-	-	0.852422	0.762963	0.792023	1.08383	0.924651	0.958084	0.811513	0.0278087	-0.301314	down	2	Biological Process:cell migration (GO:0016477),Biological Process:regulation of cell-cell adhesion (GO:0022407)	podocalyxin-like	--	--	--	--	--	IPR013836 [CD34/Podocalyxin] ; IPR017403[Podocalyxin]
ENSOCUP00000021867.2	SH3 binding domain protein 5 like [Source:HGNC SymbolAcc:HGNC:29360]	SH3BP5L	1.15347	1.22004	1.19622	1.05769	0.894231	0.682692	1.35493	0.0475177	0.438221	up	1	Biological Process:intracellular signal transduction (GO:0035556)	--	--	--	--	--	--	IPR007940 [SH3-binding 5]
ENSOCUP00000022527.2	-	-	1.0298	1.11919	1.09178	0.975779	0.730104	0.809689	1.28828	0.0349372	0.365448	up	--	--	la-related protein 4	--	--	--	--	--	IPR006630 [RNA-binding protein Lupus La]
ENSOCUP00000022529.3	-	-	0.96368	0.992736	1.06538	0.899115	0.840708	0.764602	1.20658	0.0249494	0.270925	up	1	Molecular Function:protein binding (GO:0005515)	immune costimulatory protein B7-H3	--	ko04514 Cell adhesion molecules (CAMs)	--	--	--	IPR003598 [Immunoglobulin subtype 2] ; IPR003599[Immunoglobulin subtype] ; IPR007110[Immunoglobulin-like domain]
ENSOCUP00000023468.1	Oryctolagus cuniculus signal sequence receptor subunit 4 (SSR4), mRNA. [Source:RefSeq mRNAAcc:NM_001171364]	SSR4	1.50571	1.10947	1.22263	0.93465	0.852584	0.864134	1.44748	0.0305189	0.533547	up	2	Cellular Component:endoplasmic reticulum (GO:0005783),Cellular Component:integral component of membrane (GO:0016021)	translocon-associated protein subunit delta	--	ko04141 Protein processing in endoplasmic reticulum	--	--	--	IPR008855 [Translocon-associated]
ENSOCUP00000024695.1	lectin, mannose binding 1 [Source:HGNC SymbolAcc:HGNC:6631]	LMAN1	1.23654	1.14116	1.15098	0.975664	0.967988	0.971404	1.2105	0.0207649	0.275605	up	3	Molecular Function:mannose binding (GO:0005537),Biological Process:ER to Golgi vesicle-mediated transport (GO:0006888),Cellular Component:membrane (GO:0016020)	lectin, mannose-binding 1	--	ko04141 Protein processing in endoplasmic reticulum	--	--	--	IPR005052 [Legume-like lectin] ; IPR033085[Protein ERGIC-53]
ENSOCUP00000024972.2	GTP binding protein 1 [Source:HGNC SymbolAcc:HGNC:4669]	GTPBP1	1.45995	1.19361	1.19263	1.04954	1.02477	0.975938	1.26094	0.0441833	0.334504	up	2	Molecular Function:GTPase activity (GO:0003924),Molecular Function:GTP binding (GO:0005525)	--	--	--	GTPase	R	General function prediction only ;	IPR000795 [Transcription factor, GTP-binding domain]
ENSOCUP00000025229.2	immunoglobulin superfamily member 8 [Source:HGNC SymbolAcc:HGNC:17813]	IGSF8	1.07102	1.04394	0.885043	0.782319	0.813393	0.841095	1.23112	0.0360102	0.29997	up	1	Molecular Function:protein binding (GO:0005515)	immunoglobulin superfamily, member 8	--	--	--	--	--	IPR003599 [Immunoglobulin subtype] ; IPR007110[Immunoglobulin-like domain] ; IPR013106[Immunoglobulin V-set domain]
ENSOCUP00000025483.1	phosphoglycerate mutase 2 [Source:HGNC SymbolAcc:HGNC:8889]	PGAM2	0.739469	0.875741	0.942104	0.972046	1.09253	1.09351	0.809769	0.0497455	-0.304418	down	2	Molecular Function:phosphoglycerate mutase activity (GO:0004619),Biological Process:glycolytic process (GO:0006096)	2,3-bisphosphoglycerate-dependent phosphoglycerate mutase	5.4.2.11	ko00010 Glycolysis / Gluconeogenesis ko00260 Glycine, serine and threonine metabolism ko01100 Metabolic pathways ko01200 Carbon metabolism ko01230 Biosynthesis of amino acids ko04922 Glucagon signaling pathway ko05230 Central carbon metabolism in cancer	Phosphoglycerate mutase (BPG-dependent)	G	Carbohydrate transport and metabolism ;	IPR005952 [Phosphoglycerate mutase 1] ; IPR013078[Histidine phosphatase superfamily, clade-1]
ENSOCUP00000025750.2	epithelial membrane protein 1 [Source:HGNC SymbolAcc:HGNC:3333]	EMP1	1.05146	1.01331	0.976043	0.537295	0.729456	0.648546	1.58765	0.00329612	0.66689	up	3	Cellular Component:membrane (GO:0016020),Cellular Component:integral component of membrane (GO:0016021),Biological Process:cell growth (GO:0016049)	--	--	--	--	--	--	IPR003932 [Epithelial membrane protein EMP-1] ; IPR004031[PMP-22/EMP/MP20/Claudin superfamily] ; IPR004032[PMP-22/EMP/MP20]
ENSOCUP00000025972.2	THAP domain containing 11 [Source:HGNC SymbolAcc:HGNC:23194]	THAP11	0.659341	0.851648	0.818681	1.03556	1.01111	0.917778	0.785871	0.0380339	-0.347636	down	1	Molecular Function:nucleic acid binding (GO:0003676)	--	--	--	--	--	--	IPR006612 [Zinc finger, C2CH-type]
ENSOCUP00000026500.1	RAB10, member RAS oncogene family [Source:HGNC SymbolAcc:HGNC:9759]	RAB10	0.986147	0.877577	0.971005	0.788631	0.65489	0.738386	1.2992	0.0136043	0.377621	up	2	Molecular Function:GTP binding (GO:0005525),Biological Process:small GTPase mediated signal transduction (GO:0007264)	Ras-related protein Rab-10	--	ko04144 Endocytosis ko04152 AMPK signaling pathway	GTPase SAR1 family domain	R	General function prediction only ;	IPR001806 [Small GTPase superfamily]
ENSOCUP00000026608.2	-	-	0.745488	0.81746	0.700261	0.935614	0.952968	1.18654	0.735975	0.0368526	-0.442271	down	--	--	aflatoxin B1 aldehyde reductase	--	ko00980 Metabolism of xenobiotics by cytochrome P450	Predicted oxidoreductase (related to aryl-alcohol dehydrogenase)	R	General function prediction only ;	IPR023210 [NADP-dependent oxidoreductase domain]
ENSOCUP00000026649.1	ubiquitin specific peptidase 4 [Source:HGNC SymbolAcc:HGNC:12627]	USP4	1.53	1.435	1.225	0.92268	0.835052	0.827688	1.62063	0.00492108	0.696552	up	3	Molecular Function:thiol-dependent ubiquitin-specific protease activity (GO:0004843),Biological Process:protein deubiquitination (GO:0016579),Molecular Function:thiol-dependent ubiquitinyl hydrolase activity (GO:0036459)	ubiquitin carboxyl-terminal hydrolase 4/11	3.4.19.12	--	Ubiquitin C-terminal hydrolase	O	Posttranslational modification, protein turnover, chaperones ;	IPR001394 [Peptidase C19, ubiquitin carboxyl-terminal hydrolase] ; IPR006615[Peptidase C19, ubiquitin-specific peptidase, DUSP domain] ; IPR028135[Ubiquitin-like domain, USP-type] ; IPR028889[Ubiquitin specific protease domain]
ENSOCUP00000027402.1	Corticostatin-4 [Source:UniProtKB/Swiss-ProtAcc:P01377]	-	0.456662	0.44735	0.657593	1.13432	1.0471	0.94505	0.499478	0.00401223	-1.00151	down	3	Cellular Component:extracellular region (GO:0005576),Cellular Component:extracellular space (GO:0005615),Biological Process:defense response (GO:0006952)	defensin, alpha	--	--	--	--	--	IPR002366 [Defensin propeptide] ; IPR006080[Beta/alpha defensin] ; IPR006081[Alpha-defensin] ; IPR016327[Alpha-defensin propeptide]
ENSOCUP00000027437.1	-	-	0.964577	0.79301	0.837997	1.14235	1.03389	1.0028	0.816465	0.0431113	-0.292536	down	5	Molecular Function:alpha-mannosidase activity (GO:0004559),Biological Process:carbohydrate metabolic process (GO:0005975),Biological Process:mannose metabolic process (GO:0006013),Molecular Function:zinc ion binding (GO:0008270),Molecular Function:mannosidase activity (GO:0015923)	lysosomal alpha-mannosidase	3.2.1.24	ko00511 Other glycan degradation ko04142 Lysosome	Alpha-mannosidase	G	Carbohydrate transport and metabolism ;	IPR000602 [Glycoside hydrolase family 38, N-terminal domain] ; IPR011682[Glycosyl hydrolase family 38, C-terminal] ; IPR015341[Glycoside hydrolase family 38, central domain]
ENSOCUP00000027569.1	embigin [Source:HGNC SymbolAcc:HGNC:30465]	EMB	0.977594	0.929245	0.903302	1.08385	1.27125	1.0796	0.818162	0.0356981	-0.289541	down	1	Molecular Function:protein binding (GO:0005515)	--	--	--	--	--	--	IPR003599 [Immunoglobulin subtype] ; IPR007110[Immunoglobulin-like domain] ; IPR013098[Immunoglobulin I-set] ; IPR027114[Embigin]
ENSOCUP00000027786.1	macrophage stimulating 1 [Source:HGNC SymbolAcc:HGNC:7380]	MST1	0.908832	0.8895	0.891869	1.17	1.1553	1.05179	0.796604	0.00370927	-0.328065	down	2	Molecular Function:serine-type endopeptidase activity (GO:0004252),Biological Process:proteolysis (GO:0006508)	--	--	--	Secreted trypsin-like serine protease	O	Posttranslational modification, protein turnover, chaperones ;	IPR000001 [Kringle] ; IPR001254[Serine proteases, trypsin domain] ; IPR001314[Peptidase S1A, chymotrypsin family] ; IPR003609[PAN/Apple domain]
ENSOCUP00000028898.1	coiled-coil domain containing 88A [Source:HGNC SymbolAcc:HGNC:25523]	CCDC88A	1.31098	1.45732	1.52439	1.09231	0.892308	0.912821	1.48155	0.00652496	0.567103	up	3	Molecular Function:actin binding (GO:0003779),Biological Process:cell migration (GO:0016477),Biological Process:regulation of actin cytoskeleton organization (GO:0032956)	--	--	--	--	--	--	IPR008636 [Hook-related protein family] ; IPR027717[Girdin]
ENSOCUP00000029185.1	Oryctolagus cuniculus coagulation factor III, tissue factor (F3), mRNA. [Source:RefSeq mRNAAcc:NM_001082291]	F3	1.22754	1.04004	1.04557	0.721529	0.950858	0.731669	1.37815	0.0352859	0.462733	up	3	Molecular Function:protein binding (GO:0005515),Biological Process:blood coagulation (GO:0007596),Cellular Component:integral component of membrane (GO:0016021)	coagulation factor III (tissue factor)	--	ko04610 Complement and coagulation cascades ko04933 AGE-RAGE signaling pathway in diabetic complications	--	--	--	IPR001187 [Tissue factor] ; IPR003961[Fibronectin type III] ; IPR015373[Interferon/interleukin receptor domain]
ENSOCUP00000029684.1	methionine adenosyltransferase 2B [Source:HGNC SymbolAcc:HGNC:6905]	MAT2B	0.862734	0.953031	0.941016	1.26762	1.29334	1.10106	0.752803	0.0105625	-0.409656	down	--	--	S-adenosylmethionine synthetase	2.5.1.6	ko00270 Cysteine and methionine metabolism ko01100 Metabolic pathways ko01230 Biosynthesis of amino acids	dTDP-4-dehydrorhamnose reductase	M	Cell wall/membrane/envelope biogenesis ;	IPR005913 [dTDP-4-dehydrorhamnose reductase family] ; IPR029903[RmlD-like substrate binding domain]
ENSOCUP00000029890.1	procollagen C-endopeptidase enhancer [Source:HGNC SymbolAcc:HGNC:8738]	PCOLCE	1.33808	1.23712	1.1966	0.964008	1.12136	0.978477	1.23107	0.0227065	0.299912	up	5	Molecular Function:protein binding (GO:0005515),Molecular Function:collagen binding (GO:0005518),Cellular Component:extracellular space (GO:0005615),Molecular Function:heparin binding (GO:0008201),Molecular Function:peptidase activator activity (GO:0016504)	--	--	--	--	--	--	IPR000859 [CUB domain] ; IPR001134[Netrin domain] ; IPR018933[Netrin module, non-TIMP type] ; IPR028870[Procollagen C-endopeptidase enhancer 1]
ENSOCUP00000030442.1	-	-	1.23032	1.119	1.14842	0.93913	0.895652	1.05652	1.20974	0.025867	0.274702	up	2	Molecular Function:ATP binding (GO:0005524),Molecular Function:ATPase activity (GO:0016887)	ATP-binding cassette, subfamily F, member 2	--	--	ATPase components of ABC transporters with duplicated ATPase domains	R	General function prediction only ;	IPR003439 [ABC transporter-like] ; IPR003593[AAA+ ATPase domain] ; IPR032781[ABC-transporter extension domain]
ENSOCUP00000031153.1	-	-	0.949042	0.862938	0.914348	0.803854	0.712615	0.687665	1.23692	0.015833	0.306747	up	2	Molecular Function:protein binding (GO:0005515),Cellular Component:membrane (GO:0016020)	semaphorin 7	--	ko04360 Axon guidance	--	--	--	IPR001627 [Sema domain] ; IPR002165[Plexin repeat] ; IPR027231[Semaphorin]
ENSOCUP00000031396.1	synaptojanin 1 [Source:HGNC SymbolAcc:HGNC:11503]	SYNJ1	0.946237	0.777778	0.724014	1.2585	1.29551	1.05522	0.67827	0.0181618	-0.560068	down	3	Molecular Function:nucleic acid binding (GO:0003676),Molecular Function:phosphoric ester hydrolase activity (GO:0042578),Biological Process:phosphatidylinositol dephosphorylation (GO:0046856)	synaptojanin	3.1.3.36	ko00562 Inositol phosphate metabolism ko01100 Metabolic pathways ko04070 Phosphatidylinositol signaling system	--	--	--	IPR000300 [Inositol polyphosphate-related phosphatase] ; IPR000504[RNA recognition motif domain] ; IPR002013[SAC domain] ; IPR005135[Endonuclease/exonuclease/phosphatase] ; IPR015047[Domain of unknown function DUF1866]
ENSOCUP00000032444.1	regulator of G protein signaling 6 [Source:HGNC SymbolAcc:HGNC:10002]	RGS6	0.609603	0.678497	0.609603	0.941833	0.842538	1.01645	0.677552	0.00555102	-0.561596	down	4	Molecular Function:signal transducer activity (GO:0004871),Cellular Component:heterotrimeric G-protein complex (GO:0005834),Biological Process:G-protein coupled receptor signaling pathway (GO:0007186),Biological Process:intracellular signal transduction (GO:0035556)	regulator of G-protein signaling	--	--	--	--	--	IPR000591 [DEP domain] ; IPR015898[G-protein gamma-like domain] ; IPR016137[RGS domain]
ENSOCUP00000032894.1	SEC61 translocon alpha 1 subunit [Source:HGNC SymbolAcc:HGNC:18276]	SEC61A1	1.29883	1.06101	1.15522	0.935889	0.877985	1.00102	1.24874	0.0398586	0.320468	up	2	Biological Process:protein transport (GO:0015031),Cellular Component:membrane (GO:0016020)	protein transport protein SEC61 subunit alpha	--	ko03060 Protein export ko04141 Protein processing in endoplasmic reticulum ko04145 Phagosome	Preprotein translocase subunit SecY	U	Intracellular trafficking, secretion, and vesicular transport ;	IPR002208 [SecY/SEC61-alpha family] ; IPR019561[Translocon Sec61/SecY, plug domain]
ENSOCUP00000032927.1	vacuolar protein sorting 25 homolog [Source:HGNC SymbolAcc:HGNC:28122]	VPS25	0.943914	0.809666	0.810263	1.26494	1.13801	0.971218	0.759844	0.0482237	-0.396225	down	--	--	ESCRT-II complex subunit VPS25	--	ko04144 Endocytosis	--	--	--	IPR008570 [ESCRT-II complex, vps25 subunit]
ENSOCUP00000034747.1	-	-	1.09812	1.0059	1.0445	0.770385	0.841487	0.78017	1.31625	0.00192267	0.396434	up	--	--	acylglycerol lipase	3.1.1.23	ko00561 Glycerolipid metabolism ko01100 Metabolic pathways ko04723 Retrograde endocannabinoid signaling ko04923 Regulation of lipolysis in adipocytes	--	--	--	--
ENSOCUP00000034792.1	-	-	0.830009	0.697056	0.822412	1.16486	1.16796	0.927245	0.720685	0.0285971	-0.472559	down	1	Cellular Component:integral component of membrane (GO:0016021)	tetraspanin-18	--	--	--	--	--	IPR000301 [Tetraspanin] ; IPR018499[Tetraspanin/Peripherin]
ENSOCUP00000035131.1	dishevelled associated activator of morphogenesis 1 [Source:HGNC SymbolAcc:HGNC:18142]	DAAM1	0.845745	0.829787	0.888298	1.15252	0.956761	0.992138	0.826665	0.0460404	-0.274626	down	4	Molecular Function:actin binding (GO:0003779),Biological Process:cellular component organization (GO:0016043),Molecular Function:Rho GTPase binding (GO:0017048),Biological Process:actin cytoskeleton organization (GO:0030036)	dishevelled associated activator of morphogenesis	--	ko04310 Wnt signaling pathway	--	--	--	IPR010472 [Formin, FH3 domain] ; IPR010473[Formin, GTPase-binding domain] ; IPR014767[Diaphanous autoregulatory (DAD) domain] ; IPR014768[Rho GTPase-binding/formin homology 3 (GBD/FH3) domain] ; IPR015425[Formin, FH2 domain] ; IPR027650[Disheveled-associated activator of morphogenesis 1]
ENSOCUP00000035376.1	STX16-NPEPL1 readthrough (NMD candidate) [Source:HGNC SymbolAcc:HGNC:41993]	-	0.717391	0.836957	0.717391	1.00161	0.979066	0.999195	0.762362	0.00431389	-0.391453	down	4	Molecular Function:protein binding (GO:0005515),Biological Process:intracellular protein transport (GO:0006886),Cellular Component:membrane (GO:0016020),Cellular Component:SNARE complex (GO:0031201)	syntaxin 16	--	ko04130 SNARE interactions in vesicular transport	--	--	--	IPR000727 [Target SNARE coiled-coil homology domain] ; IPR006011[Syntaxin, N-terminal domain] ; IPR028673[Syntaxin-16]
ENSOCUP00000035390.1	nuclear transcription factor Y subunit alpha [Source:HGNC SymbolAcc:HGNC:7804]	NFYA	1.14894	1.97872	1.6383	0.8125	0.982639	0.722222	1.89324	0.0412719	0.920854	up	--	--	nuclear transcription factor Y, alpha	--	ko04612 Antigen processing and presentation ko05152 Tuberculosis	--	--	--	IPR001289 [Nuclear transcription factor Y subunit A]
ENSOCUP00000036107.1	KN motif and ankyrin repeat domains 3 [Source:HGNC SymbolAcc:HGNC:24796]	KANK3	0.73263	0.950744	0.853405	1.13157	1.03949	1.0659	0.783692	0.0274314	-0.351641	down	1	Molecular Function:protein binding (GO:0005515)	--	--	--	Ankyrin repeat	T	Signal transduction mechanisms ;	IPR002110 [Ankyrin repeat] ; IPR020683[Ankyrin repeat-containing domain] ; IPR021939[Kank N-terminal motif]
ENSOCUP00000036470.1	-	-	1.04191	1.00247	1.01053	0.768226	0.795048	0.832875	1.27492	0.000594512	0.350412	up	--	--	DnaJ homolog subfamily C member 5	--	ko04141 Protein processing in endoplasmic reticulum	DnaJ-class molecular chaperone with C-terminal Zn finger domain	O	Posttranslational modification, protein turnover, chaperones ;	IPR001623 [DnaJ domain]
ENSOCUP00000040558.1	-	-	0.71345	0.754386	0.467836	1.06287	0.95582	0.907392	0.661523	0.0304335	-0.596136	down	1	Biological Process:mRNA processing (GO:0006397)	U6 snRNA-associated Sm-like protein LSm2	--	ko03018 RNA degradation ko03040 Spliceosome	--	--	--	IPR001163 [LSM domain, eukaryotic/archaea-type] ; IPR016654[U6 snRNA-associated Sm-like protein LSm2]
ENSOCUP00000041393.1	-	-	1.16325	1.04371	1.12308	0.951602	0.853521	0.94612	1.21038	0.0152092	0.275458	up	3	Molecular Function:microtubule motor activity (GO:0003777),Biological Process:microtubule-based movement (GO:0007018),Cellular Component:dynein complex (GO:0030286)	dynein heavy chain 1, cytosolic	--	ko04145 Phagosome ko04962 Vasopressin-regulated water reabsorption ko05132 Salmonella infection	--	--	--	IPR004273 [Dynein heavy chain domain]
ENSOCUP00000041431.1	-	-	1.23286	1.10101	1.06288	0.904899	0.989625	0.877233	1.22549	0.0277365	0.293356	up	2	Cellular Component:Sec61 translocon complex (GO:0005784),Biological Process:intracellular protein transport (GO:0006886)	protein transport protein SEC61 subunit beta	--	ko03060 Protein export ko04141 Protein processing in endoplasmic reticulum ko04145 Phagosome	--	--	--	IPR016482 [Protein transport protein SecG/Sec61-beta/Sbh] ; IPR030671[Protein transport Sec61-beta/Sbh]
ENSOCUP00000042019.1	Hemoglobin subunit gamma [Source:UniProtKB/Swiss-ProtAcc:P02099]	GLNB2	0.688968	0.692297	0.690218	0.961156	1.1561	0.921657	0.681654	0.0469455	-0.552889	down	5	Molecular Function:iron ion binding (GO:0005506),Cellular Component:hemoglobin complex (GO:0005833),Biological Process:oxygen transport (GO:0015671),Molecular Function:oxygen binding (GO:0019825),Molecular Function:heme binding (GO:0020037)	hemoglobin subunit beta	--	ko05143 African trypanosomiasis ko05144 Malaria	--	--	--	IPR000971 [Globin] ; IPR002337[Haemoglobin, beta-type]
ENSOCUP00000042852.1	-	-	0.938914	1.05068	0.99638	1.21489	1.23848	1.27092	0.801756	0.00242621	-0.318765	down	1	Molecular Function:nucleic acid binding (GO:0003676)	--	--	--	--	--	--	IPR000504 [RNA recognition motif domain] ; IPR003954[RNA recognition motif domain, eukaryote]
ENSOCUP00000042867.1	-	-	0.925174	1.07956	0.990531	0.860633	0.791928	0.799433	1.22156	0.0219673	0.288728	up	3	Molecular Function:argininosuccinate synthase activity (GO:0004055),Molecular Function:ATP binding (GO:0005524),Biological Process:arginine biosynthetic process (GO:0006526)	argininosuccinate synthase	6.3.4.5	ko00220 Arginine biosynthesis ko00250 Alanine, aspartate and glutamate metabolism ko01100 Metabolic pathways ko01230 Biosynthesis of amino acids ko05418 Fluid shear stress and atherosclerosis	Argininosuccinate synthase	E	Amino acid transport and metabolism ;	IPR001518 [Argininosuccinate synthase]
ENSOCUP00000043205.1	small nuclear ribonucleoprotein polypeptide E [Source:HGNC SymbolAcc:HGNC:11161]	SNRPE	0.733129	0.72305	0.75723	1.00782	0.83433	0.877128	0.813968	0.0337881	-0.296956	down	1	Cellular Component:spliceosomal complex (GO:0005681)	small nuclear ribonucleoprotein E	--	ko03040 Spliceosome	Small nuclear ribonucleoprotein (snRNP) homolog	K	Transcription ;	IPR001163 [LSM domain, eukaryotic/archaea-type] ; IPR027078[Small nuclear ribonucleoprotein E]
ENSOCUP00000043755.1	-	-	1.28037	1.01627	1.28349	0.86613	0.793926	0.931515	1.38145	0.027407	0.466186	up	3	Biological Process:phospholipid metabolic process (GO:0006644),Biological Process:regulation of Wnt signaling pathway (GO:0030111),Molecular Function:lipid phosphatase activity (GO:0042577)	phosphatidate phosphatase	3.1.3.4	ko00561 Glycerolipid metabolism ko00564 Glycerophospholipid metabolism ko00565 Ether lipid metabolism ko00600 Sphingolipid metabolism ko01100 Metabolic pathways ko04072 Phospholipase D signaling pathway ko04666 Fc gamma R-mediated phagocytosis ko04975 Fat digestion and absorption ko05231 Choline metabolism in cancer	Membrane-associated phospholipid phosphatase	I	Lipid transport and metabolism ;	IPR000326 [Phosphatidic acid phosphatase type 2/haloperoxidase] ; IPR028675[Lipid phosphate phosphohydrolase 3]
ENSOCUP00000043770.1	-	-	1.02013	0.89675	1.03192	1.5973	1.56584	1.28715	0.66261	0.00965735	-0.593769	down	1	Molecular Function:protein binding (GO:0005515)	--	--	--	--	--	--	IPR003599 [Immunoglobulin subtype] ; IPR007110[Immunoglobulin-like domain] ; IPR013106[Immunoglobulin V-set domain]
ENSOCUP00000044156.1	interactor of little elongation complex ELL subunit 2 [Source:HGNC SymbolAcc:HGNC:29885]	ICE2	0.930488	0.863872	0.944328	0.804541	0.803446	0.653078	1.21124	0.0469722	0.276483	up	4	Molecular Function:phospholipase inhibitor activity (GO:0004859),Molecular Function:calcium ion binding (GO:0005509),Molecular Function:calcium-dependent phospholipid binding (GO:0005544),Molecular Function:cytoskeletal protein binding (GO:0008092)	annexin A2	--	--	--	--	--	IPR001464 [Annexin] ; IPR002389[Annexin A2] ; IPR018502[Annexin repeat]
ENSOCUP00000044492.1	-	-	1.14629	1.18479	1.04812	0.920943	0.880328	1.00618	1.20366	0.0257734	0.267424	up	4	Molecular Function:structural constituent of ribosome (GO:0003735),Cellular Component:intracellular (GO:0005622),Cellular Component:ribosome (GO:0005840),Biological Process:translation (GO:0006412)	small subunit ribosomal protein S24e	--	ko03010 Ribosome	Ribosomal protein S24E	J	Translation, ribosomal structure and biogenesis ;	IPR001976 [Ribosomal protein S24e]
ENSOCUP00000045692.1	-	-	0.695279	0.841202	0.630901	1.03508	0.928764	0.899083	0.757052	0.0360374	-0.401536	down	3	Biological Process:monosaccharide metabolic process (GO:0005996),Molecular Function:isomerase activity (GO:0016853),Molecular Function:monosaccharide binding (GO:0048029)	L-fucose mutarotase	5.1.3.29	--	L-fucose mutarotase/ribose pyranase, RbsD/FucU family	G	Carbohydrate transport and metabolism ;	IPR007721 [D-ribose pyranase RbsD/L-fucose mutarotase FucU]
ENSOCUP00000045850.1	cyclin Y like 1 [Source:HGNC SymbolAcc:HGNC:26868]	CCNYL1	1.01415	0.999214	1.00865	0.799482	0.807772	0.75285	1.28046	0.000235136	0.356659	up	--	--	--	--	--	--	--	--	IPR006671 [Cyclin, N-terminal] ; IPR013763[Cyclin-like]
ENSOCUP00000046900.1	-	-	1.33873	1.22318	1.23974	1.03537	0.957823	0.805442	1.35839	0.0119998	0.441902	up	5	Molecular Function:GTPase activity (GO:0003924),Molecular Function:structural constituent of cytoskeleton (GO:0005200),Molecular Function:GTP binding (GO:0005525),Cellular Component:microtubule (GO:0005874),Biological Process:microtubule-based process (GO:0007017)	tubulin beta	--	ko04145 Phagosome ko04540 Gap junction	--	--	--	IPR000217 [Tubulin] ; IPR002453[Beta tubulin] ; IPR003008[Tubulin/FtsZ, GTPase domain]
ENSOCUP00000047022.1	-	-	1.17597	1.16541	1.27174	1.05742	0.997504	0.899184	1.22308	0.0184478	0.290522	up	1	Molecular Function:protein binding (GO:0005515)	low-density lipoprotein receptor-related protein 1 (alpha-2-macroglobulin receptor)	--	ko04979 Cholesterol metabolism ko05010 Alzheimer's disease ko05144 Malaria	Glucose/arabinose dehydrogenase, beta-propeller fold	G	Carbohydrate transport and metabolism ;	IPR000033 [LDLR class B repeat] ; IPR000742[EGF-like domain]
ENSOCUP00000047192.1	ETS transcription factor ERG [Source:HGNC SymbolAcc:HGNC:3446]	ERG	1.54545	1.41414	1.62626	1.11216	1.01757	1.00225	1.4642	0.00237407	0.550116	up	3	Molecular Function:protein binding (GO:0005515),Cellular Component:nucleus (GO:0005634),Molecular Function:sequence-specific DNA binding (GO:0043565)	transcriptional regulator ERG	--	ko05202 Transcriptional misregulation in cancer ko05215 Prostate cancer	--	--	--	IPR000418 [Ets domain] ; IPR001660[Sterile alpha motif domain] ; IPR003118[Pointed domain]
ENSOCUP00000047500.1	WD repeat domain 11 [Source:HGNC SymbolAcc:HGNC:13831]	WDR11	1.1534	0.873786	1.10291	0.68534	0.644815	0.86174	1.42803	0.0452593	0.514029	up	1	Molecular Function:protein binding (GO:0005515)	--	--	--	--	--	--	IPR001680 [WD40 repeat]
ENSOCUP00000048464.1	serum amyloid A like 1 [Source:HGNC SymbolAcc:HGNC:25158]	SAAL1	1.0803	1.00399	1.04157	0.89227	0.700658	0.890625	1.25862	0.0335024	0.331845	up	1	Biological Process:oxidation-reduction process (GO:0055114)	--	--	--	Phenylalanine-4-hydroxylase	E	Amino acid transport and metabolism ;	IPR019774 [Aromatic amino acid hydroxylase, C-terminal]
ENSOCUP00000048907.1	-	-	1.02441	1.22594	1.32148	0.970075	0.775062	0.788529	1.40975	0.0325819	0.495436	up	--	--	--	--	--	--	--	--	IPR019181 [Anticodon-binding domain]
ENSOCUP00000048909.1	-	-	1.17023	1.29895	1.10442	0.999895	0.796753	0.888046	1.3311	0.022433	0.412623	up	--	--	heat shock 70kDa protein 1/2/6/8	--	ko03040 Spliceosome ko04010 MAPK signaling pathway ko04141 Protein processing in endoplasmic reticulum ko04144 Endocytosis ko04213 Longevity regulating pathway - multiple species ko04612 Antigen processing and presentation ko04915 Estrogen signaling pathway ko05134 Legionellosis ko05145 Toxoplasmosis ko05162 Measles ko05164 Influenza A ko05169 Epstein-Barr virus infection	Molecular chaperone DnaK (HSP70)	O	Posttranslational modification, protein turnover, chaperones ;	IPR013126 [Heat shock protein 70 family]
ENSOCUP00000048965.1	tetratricopeptide repeat domain 32 [Source:HGNC SymbolAcc:HGNC:32954]	TTC32	1.27719	1.6193	1.26842	0.841372	1.09432	1.05573	1.39228	0.0488822	0.477453	up	1	Molecular Function:protein binding (GO:0005515)	--	--	--	Tetratricopeptide (TPR) repeat	R	General function prediction only ;	IPR001440 [Tetratricopeptide repeat 1] ; IPR013026[Tetratricopeptide repeat-containing domain] ; IPR019734[Tetratricopeptide repeat]
ENSOCUP00000049360.1	-	-	0.965739	1.09208	1.17773	0.763441	0.939068	0.763441	1.31209	0.0391848	0.391866	up	3	Molecular Function:guanyl-nucleotide exchange factor activity (GO:0005085),Biological Process:small GTPase mediated signal transduction (GO:0007264),Biological Process:actin cytoskeleton organization (GO:0030036)	dedicator of cytokinesis protein 2	--	ko04062 Chemokine signaling pathway ko04666 Fc gamma R-mediated phagocytosis	--	--	--	IPR026791 [Dedicator of cytokinesis] ; IPR026799[Dedicator of cytokinesis protein 2] ; IPR027007[DHR-1 domain]
ENSOCUP00000049763.1	GNAS complex locus [Source:HGNC SymbolAcc:HGNC:4392]	GNAS	0.792569	0.774504	0.797395	1.16478	1.17862	1.01761	0.7035	0.0215974	-0.507378	down	6	Molecular Function:GTPase activity (GO:0003924),Molecular Function:signal transducer activity (GO:0004871),Molecular Function:GTP binding (GO:0005525),Biological Process:G-protein coupled receptor signaling pathway (GO:0007186),Molecular Function:guanyl nucleotide binding (GO:0019001),Molecular Function:G-protein beta/gamma-subunit complex binding (GO:0031683)	guanine nucleotide-binding protein G(s) subunit alpha	--	ko01522 Endocrine resistance ko04015 Rap1 signaling pathway ko04020 Calcium signaling pathway ko04024 cAMP signaling pathway ko04072 Phospholipase D signaling pathway ko04261 Adrenergic signaling in cardiomyocytes ko04270 Vascular smooth muscle contraction ko04540 Gap junction ko04611 Platelet activation ko04713 Circadian entrainment ko04724 Glutamatergic synapse ko04726 Serotonergic synapse ko04…	--	--	--	IPR000367 [G-protein alpha subunit, group S] ; IPR001019[Guanine nucleotide binding protein (G-protein), alpha subunit]
