# Supplementary material for: TMT-Based Proteomics Analysis Revealed the Protein Changes in Perirenal Fat from Obese Rabbits
Source: Int J Mol Sci. 2023 Dec 6;24(24):17167. doi: 10.3390/ijms242417167 (PMC10743514; doi:10.3390/ijms242417167)
Supplement: Supplementary file 1 [file ijms-24-17167-s001.zip › Supplementary material S2.xls]

GO_ID	GO_Term	GO_Class	Pvalue	AdjustedPv	x	n	y	N	Up	Up_Prot_names	Down	Down_Prot_names
GO:0006928	movement of cell or subcellular component	BP	0.001494472	0.237253375	6	113	48	4268	4	ENSOCUP00000001252.3 ENSOCUP00000001891.2 ENSOCUP00000028898.1 ENSOCUP00000041393.1	2	ENSOCUP00000014309.4 ENSOCUP00000021702.3
GO:0031406	carboxylic acid binding	MF	0.001626303	0.237253375	4	113	20	4268	2	ENSOCUP00000004863.3 ENSOCUP00000016915.2	2	ENSOCUP00000000377.2 ENSOCUP00000008245.2
GO:0004619	phosphoglycerate mutase activity	MF	0.002048666	0.237253375	2	113	3	4268	0		2	ENSOCUP00000002728.2 ENSOCUP00000025483.1
GO:0016477	cell migration	BP	0.002357155	0.237253375	4	113	22	4268	3	ENSOCUP00000001252.3 ENSOCUP00000001891.2 ENSOCUP00000028898.1	1	ENSOCUP00000021702.3
GO:0043168	anion binding	MF	0.005136162	0.237253375	5	113	43	4268	3	ENSOCUP00000004863.3 ENSOCUP00000015282.3 ENSOCUP00000016915.2	2	ENSOCUP00000000377.2 ENSOCUP00000008245.2
GO:0005200	structural constituent of cytoskeleton	MF	0.006518039	0.237253375	3	113	15	4268	3	ENSOCUP00000015612.3 ENSOCUP00000017050.2 ENSOCUP00000046900.1	0
GO:0048029	monosaccharide binding	MF	0.006594737	0.237253375	2	113	5	4268	1	ENSOCUP00000024695.1	1	ENSOCUP00000045692.1
GO:0045595	regulation of cell differentiation	BP	0.006594737	0.237253375	2	113	5	4268	2	ENSOCUP00000001891.2 ENSOCUP00000013083.3	0
GO:0005506	iron ion binding	MF	0.008974628	0.237253375	5	113	49	4268	3	ENSOCUP00000004863.3 ENSOCUP00000005874.2 ENSOCUP00000016915.2	2	ENSOCUP00000015239.2 ENSOCUP00000042019.1
GO:0005518	collagen binding	MF	0.009721564	0.237253375	2	113	6	4268	2	ENSOCUP00000017414.1 ENSOCUP00000029890.1	0
GO:0007017	microtubule-based process	BP	0.010603794	0.237253375	5	113	51	4268	4	ENSOCUP00000015612.3 ENSOCUP00000017050.2 ENSOCUP00000041393.1 ENSOCUP00000046900.1	1	ENSOCUP00000014309.4
GO:0005874	microtubule	CC	0.011034111	0.237253375	3	113	18	4268	3	ENSOCUP00000015612.3 ENSOCUP00000017050.2 ENSOCUP00000046900.1	0
GO:0044699	single-organism process	BP	0.011163926	0.237253375	46	113	1260	4268	28	ENSOCUP00000001013.3 ENSOCUP00000001252.3 ENSOCUP00000001535.4 ENSOCUP00000001891.2 ENSOCUP00000004863.3 ENSOCUP00000005874.2 ENSOCUP00000008222.4 ENSOCUP00000013083.3 ENSOCUP00000013524.2 ENSOCUP00000013673.2 ENSOCUP00000015282.3 ENSOCUP00000015612.3 ENSOCUP00000016915.2 ENSOCUP00000017050.2 ENSOCUP00000017414.1 ENSOCUP00000018475.3 ENSOCUP00000020515.2 ENSOCUP00000021867.2 ENSOCUP00000025750.2 …	18	ENSOCUP00000000377.2 ENSOCUP00000002728.2 ENSOCUP00000005148.2 ENSOCUP00000008799.2 ENSOCUP00000008912.3 ENSOCUP00000014309.4 ENSOCUP00000015239.2 ENSOCUP00000017794.1 ENSOCUP00000018734.1 ENSOCUP00000021702.3 ENSOCUP00000025483.1 ENSOCUP00000027437.1 ENSOCUP00000031396.1 ENSOCUP00000032444.1 ENSOCUP00000035131.1 ENSOCUP00000042019.1 ENSOCUP00000045692.1 ENSOCUP00000049763.1
GO:0008201	heparin binding	MF	0.013376033	0.237253375	2	113	7	4268	2	ENSOCUP00000008645.4 ENSOCUP00000029890.1	0
GO:0031418	L-ascorbic acid binding	MF	0.017528515	0.237253375	2	113	8	4268	2	ENSOCUP00000004863.3 ENSOCUP00000016915.2	0
GO:0015103	inorganic anion transmembrane transporter activity	MF	0.017528515	0.237253375	2	113	8	4268	1	ENSOCUP00000005495.3	1	ENSOCUP00000003887.3
GO:0015630	microtubule cytoskeleton	CC	0.018781115	0.237253375	4	113	39	4268	4	ENSOCUP00000015612.3 ENSOCUP00000017050.2 ENSOCUP00000041393.1 ENSOCUP00000046900.1	0
GO:0015291	secondary active transmembrane transporter activity	MF	0.022150552	0.237253375	2	113	9	4268	1	ENSOCUP00000005495.3	1	ENSOCUP00000003887.3
GO:0017038	protein import	BP	0.022150552	0.237253375	2	113	9	4268	2	ENSOCUP00000013673.2 ENSOCUP00000015612.3	0
GO:0008047	enzyme activator activity	MF	0.026004264	0.237253375	4	113	43	4268	4	ENSOCUP00000001252.3 ENSOCUP00000003223.4 ENSOCUP00000008222.4 ENSOCUP00000029890.1	0
GO:0034653	retinoic acid catabolic process	BP	0.026476101	0.237253375	1	113	1	4268	0		1	ENSOCUP00000000377.2
GO:0030318	melanocyte differentiation	BP	0.026476101	0.237253375	1	113	1	4268	1	ENSOCUP00000001891.2	0
GO:0045670	regulation of osteoclast differentiation	BP	0.026476101	0.237253375	1	113	1	4268	1	ENSOCUP00000001891.2	0
GO:0097531	mast cell migration	BP	0.026476101	0.237253375	1	113	1	4268	1	ENSOCUP00000001891.2	0
GO:0004849	uridine kinase activity	MF	0.026476101	0.237253375	1	113	1	4268	1	ENSOCUP00000004159.3	0
GO:0031225	anchored component of membrane	CC	0.026476101	0.237253375	1	113	1	4268	0		1	ENSOCUP00000008104.3
GO:0017034	Rap guanyl-nucleotide exchange factor activity	MF	0.026476101	0.237253375	1	113	1	4268	1	ENSOCUP00000008222.4	0
GO:0010976	positive regulation of neuron projection development	BP	0.026476101	0.237253375	1	113	1	4268	1	ENSOCUP00000013083.3	0
GO:0045046	protein import into peroxisome membrane	BP	0.026476101	0.237253375	1	113	1	4268	1	ENSOCUP00000015612.3	0
GO:0045056	transcytosis	BP	0.026476101	0.237253375	1	113	1	4268	0		1	ENSOCUP00000018734.1
GO:0004977	melanocortin receptor activity	MF	0.026476101	0.237253375	1	113	1	4268	1	ENSOCUP00000020515.2	0
GO:0004751	ribose-5-phosphate isomerase activity	MF	0.026476101	0.237253375	1	113	1	4268	0		1	ENSOCUP00000020693.1
GO:0022407	regulation of cell-cell adhesion	BP	0.026476101	0.237253375	1	113	1	4268	0		1	ENSOCUP00000021702.3
GO:0016504	peptidase activator activity	MF	0.026476101	0.237253375	1	113	1	4268	1	ENSOCUP00000029890.1	0
GO:0031201	SNARE complex	CC	0.026476101	0.237253375	1	113	1	4268	0		1	ENSOCUP00000035376.1
GO:0005784	Sec61 translocon complex	CC	0.026476101	0.237253375	1	113	1	4268	1	ENSOCUP00000041431.1	0
GO:0005833	hemoglobin complex	CC	0.026476101	0.237253375	1	113	1	4268	0		1	ENSOCUP00000042019.1
GO:0004055	argininosuccinate synthase activity	MF	0.026476101	0.237253375	1	113	1	4268	1	ENSOCUP00000042867.1	0
GO:0006526	arginine biosynthetic process	BP	0.026476101	0.237253375	1	113	1	4268	1	ENSOCUP00000042867.1	0
GO:0042577	lipid phosphatase activity	MF	0.026476101	0.237253375	1	113	1	4268	1	ENSOCUP00000043755.1	0
GO:0003924	GTPase activity	MF	0.031277988	0.273187491	5	113	67	4268	4	ENSOCUP00000015612.3 ENSOCUP00000017050.2 ENSOCUP00000024972.2 ENSOCUP00000046900.1	1	ENSOCUP00000049763.1
GO:0033293	monocarboxylic acid binding	MF	0.032695108	0.276018744	2	113	11	4268	0		2	ENSOCUP00000000377.2 ENSOCUP00000008245.2
GO:0016853	isomerase activity	MF	0.034693103	0.284979058	4	113	47	4268	0		4	ENSOCUP00000002728.2 ENSOCUP00000020693.1 ENSOCUP00000025483.1 ENSOCUP00000045692.1
GO:0044723	single-organism carbohydrate metabolic process	BP	0.037098936	0.301156071	4	113	48	4268	0		4	ENSOCUP00000002728.2 ENSOCUP00000025483.1 ENSOCUP00000027437.1 ENSOCUP00000045692.1
GO:0007186	G-protein coupled receptor signaling pathway	BP	0.040064114	0.305572108	3	113	29	4268	1	ENSOCUP00000020515.2	2	ENSOCUP00000032444.1 ENSOCUP00000049763.1
GO:0006952	defense response	BP	0.043681802	0.305572108	3	113	30	4268	0		3	ENSOCUP00000008245.2 ENSOCUP00000013325.2 ENSOCUP00000027402.1
GO:2000026	regulation of multicellular organismal development	BP	0.044804051	0.305572108	2	113	13	4268	2	ENSOCUP00000001891.2 ENSOCUP00000013083.3	0
GO:0005096	GTPase activator activity	MF	0.04745729	0.305572108	3	113	31	4268	3	ENSOCUP00000001252.3 ENSOCUP00000003223.4 ENSOCUP00000008222.4	0
GO:0008283	cell proliferation	BP	0.051385402	0.305572108	2	113	14	4268	2	ENSOCUP00000008222.4 ENSOCUP00000017414.1	0
GO:0001972	retinoic acid binding	MF	0.052257259	0.305572108	1	113	2	4268	0		1	ENSOCUP00000000377.2
GO:0005452	inorganic anion exchanger activity	MF	0.052257259	0.305572108	1	113	2	4268	0		1	ENSOCUP00000003887.3
GO:0015379	potassium:chloride symporter activity	MF	0.052257259	0.305572108	1	113	2	4268	1	ENSOCUP00000005495.3	0
GO:0035662	Toll-like receptor 4 binding	MF	0.052257259	0.305572108	1	113	2	4268	0		1	ENSOCUP00000008245.2
GO:0050544	arachidonic acid binding	MF	0.052257259	0.305572108	1	113	2	4268	0		1	ENSOCUP00000008245.2
GO:0050786	RAGE receptor binding	MF	0.052257259	0.305572108	1	113	2	4268	0		1	ENSOCUP00000008245.2
GO:0008442	3-hydroxyisobutyrate dehydrogenase activity	MF	0.052257259	0.305572108	1	113	2	4268	0		1	ENSOCUP00000008912.3
GO:0005178	integrin binding	MF	0.052257259	0.305572108	1	113	2	4268	1	ENSOCUP00000017414.1	0
GO:0050840	extracellular matrix binding	MF	0.052257259	0.305572108	1	113	2	4268	1	ENSOCUP00000017414.1	0
GO:0005537	mannose binding	MF	0.052257259	0.305572108	1	113	2	4268	1	ENSOCUP00000024695.1	0
GO:0043087	regulation of GTPase activity	BP	0.058288074	0.337972865	2	113	15	4268	2	ENSOCUP00000008222.4 ENSOCUP00000017433.2	0
GO:0005085	guanyl-nucleotide exchange factor activity	MF	0.059707498	0.343318115	3	113	34	4268	3	ENSOCUP00000001252.3 ENSOCUP00000008222.4 ENSOCUP00000049360.1	0
GO:0006644	phospholipid metabolic process	BP	0.064090124	0.356227843	3	113	35	4268	2	ENSOCUP00000013524.2 ENSOCUP00000043755.1	1	ENSOCUP00000031396.1
GO:0017111	nucleoside-triphosphatase activity	MF	0.067384193	0.356227843	8	113	156	4268	6	ENSOCUP00000015612.3 ENSOCUP00000017050.2 ENSOCUP00000024972.2 ENSOCUP00000030442.1 ENSOCUP00000041393.1 ENSOCUP00000046900.1	2	ENSOCUP00000014309.4 ENSOCUP00000049763.1
GO:0020037	heme binding	MF	0.068617572	0.356227843	3	113	36	4268	1	ENSOCUP00000005874.2	2	ENSOCUP00000015239.2 ENSOCUP00000042019.1
GO:0015631	tubulin binding	MF	0.073286739	0.356227843	3	113	37	4268	0		3	ENSOCUP00000008245.2 ENSOCUP00000014309.4 ENSOCUP00000015433.3
GO:0032403	protein complex binding	MF	0.076886753	0.356227843	4	113	61	4268	3	ENSOCUP00000015612.3 ENSOCUP00000017414.1 ENSOCUP00000029890.1	1	ENSOCUP00000049763.1
GO:0004089	carbonate dehydratase activity	MF	0.077361556	0.356227843	1	113	3	4268	0		1	ENSOCUP00000008104.3
GO:0006289	nucleotide-excision repair	BP	0.077361556	0.356227843	1	113	3	4268	0		1	ENSOCUP00000009532.3
GO:0007023	post-chaperonin tubulin folding pathway	BP	0.077361556	0.356227843	1	113	3	4268	0		1	ENSOCUP00000015433.3
GO:0005779	integral component of peroxisomal membrane	CC	0.077361556	0.356227843	1	113	3	4268	1	ENSOCUP00000015612.3	0
GO:0015671	oxygen transport	BP	0.077361556	0.356227843	1	113	3	4268	0		1	ENSOCUP00000042019.1
GO:0003777	microtubule motor activity	MF	0.080715454	0.356227843	2	113	18	4268	1	ENSOCUP00000041393.1	1	ENSOCUP00000014309.4
GO:0006950	response to stress	BP	0.082503611	0.356227843	5	113	88	4268	1	ENSOCUP00000029185.1	4	ENSOCUP00000008245.2 ENSOCUP00000009532.3 ENSOCUP00000013325.2 ENSOCUP00000027402.1
GO:0051179	localization	BP	0.088302051	0.356227843	18	113	453	4268	10	ENSOCUP00000001252.3 ENSOCUP00000001891.2 ENSOCUP00000005495.3 ENSOCUP00000007134.3 ENSOCUP00000013673.2 ENSOCUP00000015612.3 ENSOCUP00000024695.1 ENSOCUP00000028898.1 ENSOCUP00000032894.1 ENSOCUP00000041431.1	8	ENSOCUP00000000377.2 ENSOCUP00000002050.3 ENSOCUP00000003887.3 ENSOCUP00000018734.1 ENSOCUP00000019777.1 ENSOCUP00000021702.3 ENSOCUP00000035376.1 ENSOCUP00000042019.1
GO:0006096	glycolytic process	BP	0.088699152	0.356227843	2	113	19	4268	0		2	ENSOCUP00000002728.2 ENSOCUP00000025483.1
GO:0017016	Ras GTPase binding	MF	0.096906237	0.356227843	2	113	20	4268	1	ENSOCUP00000007134.3	1	ENSOCUP00000035131.1
GO:1902582	single-organism intracellular transport	BP	0.096906237	0.356227843	2	113	20	4268	2	ENSOCUP00000013673.2 ENSOCUP00000015612.3	0
GO:0051920	peroxiredoxin activity	MF	0.101806607	0.356227843	1	113	4	4268	0		1	ENSOCUP00000005148.2
GO:0008408	3-5 exonuclease activity	MF	0.101806607	0.356227843	1	113	4	4268	1	ENSOCUP00000005724.3	0
GO:0004616	phosphogluconate dehydrogenase (decarboxylating) activity	MF	0.101806607	0.356227843	1	113	4	4268	0		1	ENSOCUP00000008912.3
GO:0042742	defense response to bacterium	BP	0.101806607	0.356227843	1	113	4	4268	0		1	ENSOCUP00000013325.2
GO:0003810	protein-glutamine gamma-glutamyltransferase activity	MF	0.101806607	0.356227843	1	113	4	4268	0		1	ENSOCUP00000015000.3
GO:0006013	mannose metabolic process	BP	0.101806607	0.356227843	1	113	4	4268	0		1	ENSOCUP00000027437.1
GO:0019825	oxygen binding	MF	0.101806607	0.356227843	1	113	4	4268	0		1	ENSOCUP00000042019.1
GO:0030111	regulation of Wnt signaling pathway	BP	0.101806607	0.356227843	1	113	4	4268	1	ENSOCUP00000043755.1	0
GO:0004859	phospholipase inhibitor activity	MF	0.101806607	0.356227843	1	113	4	4268	1	ENSOCUP00000044156.1	0
GO:0005975	carbohydrate metabolic process	BP	0.102350224	0.356227843	5	113	94	4268	1	ENSOCUP00000001148.2	4	ENSOCUP00000002728.2 ENSOCUP00000025483.1 ENSOCUP00000027437.1 ENSOCUP00000045692.1
GO:0007018	microtubule-based movement	BP	0.105319536	0.356227843	2	113	21	4268	1	ENSOCUP00000041393.1	1	ENSOCUP00000014309.4
GO:0005996	monosaccharide metabolic process	BP	0.105319536	0.356227843	2	113	21	4268	0		2	ENSOCUP00000027437.1 ENSOCUP00000045692.1
GO:0032787	monocarboxylic acid metabolic process	BP	0.115331591	0.377150702	3	113	45	4268	0		3	ENSOCUP00000000377.2 ENSOCUP00000002728.2 ENSOCUP00000025483.1
GO:0008484	sulfuric ester hydrolase activity	MF	0.125609575	0.390408137	1	113	5	4268	0		1	ENSOCUP00000007217.3
GO:0003684	damaged DNA binding	MF	0.125609575	0.390408137	1	113	5	4268	0		1	ENSOCUP00000009532.3
GO:0018149	peptide cross-linking	BP	0.125609575	0.390408137	1	113	5	4268	0		1	ENSOCUP00000015000.3
GO:0015934	large ribosomal subunit	CC	0.125609575	0.390408137	1	113	5	4268	1	ENSOCUP00000021167.2	0
GO:0004559	alpha-mannosidase activity	MF	0.125609575	0.390408137	1	113	5	4268	0		1	ENSOCUP00000027437.1
GO:0046907	intracellular transport	BP	0.133393388	0.409073058	6	113	119	4268	5	ENSOCUP00000007134.3 ENSOCUP00000013673.2 ENSOCUP00000015612.3 ENSOCUP00000024695.1 ENSOCUP00000041431.1	1	ENSOCUP00000035376.1
GO:0044425	membrane part	CC	0.138288828	0.417329886	14	113	349	4268	7	ENSOCUP00000005495.3 ENSOCUP00000015612.3 ENSOCUP00000020515.2 ENSOCUP00000023468.1 ENSOCUP00000025750.2 ENSOCUP00000029185.1 ENSOCUP00000041431.1	7	ENSOCUP00000002050.3 ENSOCUP00000003887.3 ENSOCUP00000008104.3 ENSOCUP00000018734.1 ENSOCUP00000032444.1 ENSOCUP00000034792.1 ENSOCUP00000035376.1
GO:0072594	establishment of protein localization to organelle	BP	0.140716709	0.417329886	2	113	25	4268	2	ENSOCUP00000013673.2 ENSOCUP00000015612.3	0
GO:0044255	cellular lipid metabolic process	BP	0.140982858	0.417329886	4	113	76	4268	2	ENSOCUP00000013524.2 ENSOCUP00000043755.1	2	ENSOCUP00000000377.2 ENSOCUP00000031396.1
GO:0005515	protein binding	MF	0.142780691	0.417329886	43	113	1336	4268	26	ENSOCUP00000001013.3 ENSOCUP00000001252.3 ENSOCUP00000001891.2 ENSOCUP00000003223.4 ENSOCUP00000003760.3 ENSOCUP00000003978.2 ENSOCUP00000005331.3 ENSOCUP00000007010.4 ENSOCUP00000007134.3 ENSOCUP00000008222.4 ENSOCUP00000008645.4 ENSOCUP00000013673.2 ENSOCUP00000015612.3 ENSOCUP00000017414.1 ENSOCUP00000017433.2 ENSOCUP00000022529.3 ENSOCUP00000025229.2 ENSOCUP00000028898.1 ENSOCUP00000029185.1 …	17	ENSOCUP00000000259.3 ENSOCUP00000002471.4 ENSOCUP00000003188.4 ENSOCUP00000008245.2 ENSOCUP00000008610.2 ENSOCUP00000012733.3 ENSOCUP00000014309.4 ENSOCUP00000015433.3 ENSOCUP00000015935.3 ENSOCUP00000016179.3 ENSOCUP00000017794.1 ENSOCUP00000027569.1 ENSOCUP00000035131.1 ENSOCUP00000035376.1 ENSOCUP00000036107.1 ENSOCUP00000043770.1 ENSOCUP00000049763.1
GO:0006606	protein import into nucleus	BP	0.148787177	0.417329886	1	113	6	4268	1	ENSOCUP00000013673.2	0
GO:0005834	heterotrimeric G-protein complex	CC	0.148787177	0.417329886	1	113	6	4268	0		1	ENSOCUP00000032444.1
GO:0017048	Rho GTPase binding	MF	0.148787177	0.417329886	1	113	6	4268	0		1	ENSOCUP00000035131.1
GO:0030286	dynein complex	CC	0.148787177	0.417329886	1	113	6	4268	1	ENSOCUP00000041393.1	0
GO:0015031	protein transport	BP	0.15527233	0.428551631	6	113	129	4268	5	ENSOCUP00000007134.3 ENSOCUP00000013673.2 ENSOCUP00000015612.3 ENSOCUP00000032894.1 ENSOCUP00000041431.1	1	ENSOCUP00000035376.1
GO:0008017	microtubule binding	MF	0.168692661	0.446171447	2	113	28	4268	0		2	ENSOCUP00000008245.2 ENSOCUP00000014309.4
GO:0006605	protein targeting	BP	0.168692661	0.446171447	2	113	28	4268	2	ENSOCUP00000013673.2 ENSOCUP00000015612.3	0
GO:0008289	lipid binding	MF	0.171157599	0.446171447	4	113	82	4268	1	ENSOCUP00000044156.1	3	ENSOCUP00000000259.3 ENSOCUP00000000377.2 ENSOCUP00000008245.2
GO:0050727	regulation of inflammatory response	BP	0.171355701	0.446171447	1	113	7	4268	0		1	ENSOCUP00000008245.2
GO:0045121	membrane raft	CC	0.171355701	0.446171447	1	113	7	4268	0		1	ENSOCUP00000018734.1
GO:0008092	cytoskeletal protein binding	MF	0.177686211	0.452103985	6	113	137	4268	2	ENSOCUP00000028898.1 ENSOCUP00000044156.1	4	ENSOCUP00000008245.2 ENSOCUP00000014309.4 ENSOCUP00000015433.3 ENSOCUP00000035131.1
GO:0044712	single-organism catabolic process	BP	0.184141438	0.458786779	3	113	56	4268	0		3	ENSOCUP00000000377.2 ENSOCUP00000002728.2 ENSOCUP00000025483.1
GO:0009605	response to external stimulus	BP	0.187830623	0.458786779	2	113	30	4268	0		2	ENSOCUP00000008245.2 ENSOCUP00000013325.2
GO:0043547	positive regulation of GTPase activity	BP	0.193331013	0.458786779	1	113	8	4268	1	ENSOCUP00000008222.4	0
GO:0045087	innate immune response	BP	0.193331013	0.458786779	1	113	8	4268	0		1	ENSOCUP00000008245.2
GO:0008654	phospholipid biosynthetic process	BP	0.193331013	0.458786779	1	113	8	4268	1	ENSOCUP00000013524.2	0
GO:0006888	ER to Golgi vesicle-mediated transport	BP	0.193331013	0.458786779	1	113	8	4268	1	ENSOCUP00000024695.1	0
GO:0046856	phosphatidylinositol dephosphorylation	BP	0.193331013	0.458786779	1	113	8	4268	0		1	ENSOCUP00000031396.1
GO:0005681	spliceosomal complex	CC	0.193331013	0.458786779	1	113	8	4268	0		1	ENSOCUP00000043205.1
GO:0016020	membrane	CC	0.193488337	0.458786779	19	113	529	4268	11	ENSOCUP00000005495.3 ENSOCUP00000013524.2 ENSOCUP00000015612.3 ENSOCUP00000020515.2 ENSOCUP00000023468.1 ENSOCUP00000024695.1 ENSOCUP00000025750.2 ENSOCUP00000029185.1 ENSOCUP00000031153.1 ENSOCUP00000032894.1 ENSOCUP00000041431.1	8	ENSOCUP00000000828.2 ENSOCUP00000002050.3 ENSOCUP00000003887.3 ENSOCUP00000008104.3 ENSOCUP00000018734.1 ENSOCUP00000032444.1 ENSOCUP00000034792.1 ENSOCUP00000035376.1
GO:0006886	intracellular protein transport	BP	0.194800543	0.460316351	5	113	102	4268	4	ENSOCUP00000007134.3 ENSOCUP00000013673.2 ENSOCUP00000015612.3 ENSOCUP00000041431.1	1	ENSOCUP00000035376.1
GO:0044710	single-organism metabolic process	BP	0.202574231	0.475429317	19	113	532	4268	10	ENSOCUP00000001013.3 ENSOCUP00000004863.3 ENSOCUP00000005874.2 ENSOCUP00000013524.2 ENSOCUP00000015282.3 ENSOCUP00000016915.2 ENSOCUP00000018475.3 ENSOCUP00000042867.1 ENSOCUP00000043755.1 ENSOCUP00000048464.1	9	ENSOCUP00000000377.2 ENSOCUP00000002728.2 ENSOCUP00000005148.2 ENSOCUP00000008912.3 ENSOCUP00000015239.2 ENSOCUP00000025483.1 ENSOCUP00000027437.1 ENSOCUP00000031396.1 ENSOCUP00000045692.1
GO:0004843	thiol-dependent ubiquitin-specific protease activity	MF	0.214728571	0.488985854	1	113	9	4268	1	ENSOCUP00000026649.1	0
GO:0031224	intrinsic component of membrane	CC	0.216791144	0.492058846	10	113	245	4268	6	ENSOCUP00000005495.3 ENSOCUP00000015612.3 ENSOCUP00000020515.2 ENSOCUP00000023468.1 ENSOCUP00000025750.2 ENSOCUP00000029185.1	4	ENSOCUP00000002050.3 ENSOCUP00000003887.3 ENSOCUP00000008104.3 ENSOCUP00000034792.1
GO:0019752	carboxylic acid metabolic process	BP	0.218709464	0.494785345	5	113	111	4268	2	ENSOCUP00000015282.3 ENSOCUP00000042867.1	3	ENSOCUP00000000377.2 ENSOCUP00000002728.2 ENSOCUP00000025483.1
GO:0045454	cell redox homeostasis	BP	0.22687899	0.499553631	2	113	34	4268	1	ENSOCUP00000001535.4	1	ENSOCUP00000005148.2
GO:0030234	enzyme regulator activity	MF	0.231570026	0.499553631	5	113	115	4268	5	ENSOCUP00000001252.3 ENSOCUP00000003223.4 ENSOCUP00000008222.4 ENSOCUP00000029890.1 ENSOCUP00000044156.1	0
GO:0019637	organophosphate metabolic process	BP	0.231570026	0.499553631	5	113	115	4268	2	ENSOCUP00000013524.2 ENSOCUP00000043755.1	3	ENSOCUP00000002728.2 ENSOCUP00000025483.1 ENSOCUP00000031396.1
GO:0044763	single-organism cellular process	BP	0.235380788	0.499553631	31	113	956	4268	19	ENSOCUP00000001252.3 ENSOCUP00000001535.4 ENSOCUP00000001891.2 ENSOCUP00000008222.4 ENSOCUP00000013083.3 ENSOCUP00000013524.2 ENSOCUP00000015282.3 ENSOCUP00000015612.3 ENSOCUP00000017050.2 ENSOCUP00000020515.2 ENSOCUP00000021867.2 ENSOCUP00000025750.2 ENSOCUP00000026500.1 ENSOCUP00000028898.1 ENSOCUP00000041393.1 ENSOCUP00000042867.1 ENSOCUP00000043755.1 ENSOCUP00000046900.1 ENSOCUP00000049360.1	12	ENSOCUP00000000377.2 ENSOCUP00000002728.2 ENSOCUP00000005148.2 ENSOCUP00000008799.2 ENSOCUP00000014309.4 ENSOCUP00000017794.1 ENSOCUP00000021702.3 ENSOCUP00000025483.1 ENSOCUP00000031396.1 ENSOCUP00000032444.1 ENSOCUP00000035131.1 ENSOCUP00000049763.1
GO:0008137	NADH dehydrogenase (ubiquinone) activity	MF	0.235563431	0.499553631	1	113	10	4268	0		1	ENSOCUP00000000828.2
GO:0042127	regulation of cell proliferation	BP	0.235563431	0.499553631	1	113	10	4268	1	ENSOCUP00000008222.4	0
GO:0016049	cell growth	BP	0.235563431	0.499553631	1	113	10	4268	1	ENSOCUP00000025750.2	0
GO:0031683	G-protein beta/gamma-subunit complex binding	MF	0.235563431	0.499553631	1	113	10	4268	0		1	ENSOCUP00000049763.1
GO:0044707	single-multicellular organism process	BP	0.253825931	0.517581578	3	113	66	4268	3	ENSOCUP00000001891.2 ENSOCUP00000013083.3 ENSOCUP00000029185.1	0
GO:0016831	carboxy-lyase activity	MF	0.255850264	0.517581578	1	113	11	4268	1	ENSOCUP00000015282.3	0
GO:0007596	blood coagulation	BP	0.255850264	0.517581578	1	113	11	4268	1	ENSOCUP00000029185.1	0
GO:0007155	cell adhesion	BP	0.261019036	0.522038071	3	113	67	4268	2	ENSOCUP00000008645.4 ENSOCUP00000017414.1	1	ENSOCUP00000021702.3
GO:0065007	biological regulation	BP	0.262252829	0.522989745	21	113	618	4268	13	ENSOCUP00000001252.3 ENSOCUP00000001535.4 ENSOCUP00000001891.2 ENSOCUP00000008222.4 ENSOCUP00000013083.3 ENSOCUP00000017433.2 ENSOCUP00000020515.2 ENSOCUP00000021867.2 ENSOCUP00000026500.1 ENSOCUP00000028898.1 ENSOCUP00000029185.1 ENSOCUP00000043755.1 ENSOCUP00000049360.1	8	ENSOCUP00000000377.2 ENSOCUP00000005148.2 ENSOCUP00000008245.2 ENSOCUP00000008799.2 ENSOCUP00000017794.1 ENSOCUP00000021702.3 ENSOCUP00000032444.1 ENSOCUP00000049763.1
GO:0004364	glutathione transferase activity	MF	0.275603358	0.526776501	1	113	12	4268	0		1	ENSOCUP00000003188.4
GO:0008536	Ran GTPase binding	MF	0.275603358	0.526776501	1	113	12	4268	1	ENSOCUP00000007134.3	0
GO:0098772	molecular function regulator	MF	0.289930774	0.528059164	6	113	149	4268	6	ENSOCUP00000001252.3 ENSOCUP00000003223.4 ENSOCUP00000008222.4 ENSOCUP00000029890.1 ENSOCUP00000044156.1 ENSOCUP00000049360.1	0
GO:0005544	calcium-dependent phospholipid binding	MF	0.294836633	0.528059164	1	113	13	4268	1	ENSOCUP00000044156.1	0
GO:0016829	lyase activity	MF	0.296172314	0.528059164	2	113	41	4268	1	ENSOCUP00000015282.3	1	ENSOCUP00000008104.3
GO:0005543	phospholipid binding	MF	0.306048872	0.538206266	2	113	42	4268	1	ENSOCUP00000044156.1	1	ENSOCUP00000000259.3
GO:0048731	system development	BP	0.306048872	0.538206266	2	113	42	4268	2	ENSOCUP00000001891.2 ENSOCUP00000013083.3	0
GO:0005102	receptor binding	MF	0.306048872	0.538206266	2	113	42	4268	1	ENSOCUP00000017414.1	1	ENSOCUP00000008245.2
GO:0008565	protein transporter activity	MF	0.313563651	0.538206266	1	113	14	4268	1	ENSOCUP00000013673.2	0
GO:0098805	whole membrane	CC	0.315900578	0.539533166	2	113	43	4268	1	ENSOCUP00000015612.3	1	ENSOCUP00000018734.1
GO:0044765	single-organism transport	BP	0.330433763	0.557598257	4	113	98	4268	2	ENSOCUP00000013673.2 ENSOCUP00000015612.3	2	ENSOCUP00000018734.1 ENSOCUP00000042019.1
GO:0016788	hydrolase activity, acting on ester bonds	MF	0.34687176	0.578119599	4	113	102	4268	2	ENSOCUP00000005724.3 ENSOCUP00000043755.1	2	ENSOCUP00000007217.3 ENSOCUP00000031396.1
GO:0044430	cytoskeletal part	CC	0.359913753	0.59128688	4	113	105	4268	4	ENSOCUP00000015612.3 ENSOCUP00000017050.2 ENSOCUP00000041393.1 ENSOCUP00000046900.1	0
GO:0050896	response to stimulus	BP	0.361239381	0.592055043	16	113	472	4268	8	ENSOCUP00000001252.3 ENSOCUP00000008222.4 ENSOCUP00000020515.2 ENSOCUP00000021867.2 ENSOCUP00000026500.1 ENSOCUP00000029185.1 ENSOCUP00000043755.1 ENSOCUP00000049360.1	8	ENSOCUP00000008245.2 ENSOCUP00000008799.2 ENSOCUP00000009532.3 ENSOCUP00000013325.2 ENSOCUP00000017794.1 ENSOCUP00000027402.1 ENSOCUP00000032444.1 ENSOCUP00000049763.1
GO:0098588	bounding membrane of organelle	CC	0.383735882	0.611448055	2	113	50	4268	2	ENSOCUP00000015612.3 ENSOCUP00000041431.1	0
GO:0006357	regulation of transcription from RNA polymerase II promoter	BP	0.400055441	0.627359669	1	113	19	4268	1	ENSOCUP00000001891.2	0
GO:0046983	protein dimerization activity	MF	0.400055441	0.627359669	1	113	19	4268	1	ENSOCUP00000001891.2	0
GO:0016021	integral component of membrane	CC	0.402206021	0.629301937	9	113	244	4268	6	ENSOCUP00000005495.3 ENSOCUP00000015612.3 ENSOCUP00000020515.2 ENSOCUP00000023468.1 ENSOCUP00000025750.2 ENSOCUP00000029185.1	3	ENSOCUP00000002050.3 ENSOCUP00000003887.3 ENSOCUP00000034792.1
GO:0005215	transporter activity	MF	0.409463007	0.63081959	5	113	136	4268	2	ENSOCUP00000005495.3 ENSOCUP00000013673.2	3	ENSOCUP00000000377.2 ENSOCUP00000003887.3 ENSOCUP00000019777.1
GO:0006810	transport	BP	0.413414041	0.630873312	14	113	414	4268	7	ENSOCUP00000005495.3 ENSOCUP00000007134.3 ENSOCUP00000013673.2 ENSOCUP00000015612.3 ENSOCUP00000024695.1 ENSOCUP00000032894.1 ENSOCUP00000041431.1	7	ENSOCUP00000000377.2 ENSOCUP00000002050.3 ENSOCUP00000003887.3 ENSOCUP00000018734.1 ENSOCUP00000019777.1 ENSOCUP00000035376.1 ENSOCUP00000042019.1
GO:0046914	transition metal ion binding	MF	0.428336131	0.643123544	10	113	281	4268	4	ENSOCUP00000004863.3 ENSOCUP00000005331.3 ENSOCUP00000005874.2 ENSOCUP00000016915.2	6	ENSOCUP00000008104.3 ENSOCUP00000008245.2 ENSOCUP00000014731.3 ENSOCUP00000015239.2 ENSOCUP00000027437.1 ENSOCUP00000042019.1
GO:0006820	anion transport	BP	0.431545219	0.643123544	1	113	21	4268	0		1	ENSOCUP00000003887.3
GO:0051287	NAD binding	MF	0.446670104	0.655749728	1	113	22	4268	0		1	ENSOCUP00000008912.3
GO:0030170	pyridoxal phosphate binding	MF	0.446670104	0.655749728	1	113	22	4268	1	ENSOCUP00000015282.3	0
GO:0016579	protein deubiquitination	BP	0.446670104	0.655749728	1	113	22	4268	1	ENSOCUP00000026649.1	0
GO:0050789	regulation of biological process	BP	0.450288321	0.658260469	18	113	560	4268	11	ENSOCUP00000001252.3 ENSOCUP00000001535.4 ENSOCUP00000001891.2 ENSOCUP00000008222.4 ENSOCUP00000013083.3 ENSOCUP00000020515.2 ENSOCUP00000021867.2 ENSOCUP00000026500.1 ENSOCUP00000028898.1 ENSOCUP00000043755.1 ENSOCUP00000049360.1	7	ENSOCUP00000005148.2 ENSOCUP00000008245.2 ENSOCUP00000008799.2 ENSOCUP00000017794.1 ENSOCUP00000021702.3 ENSOCUP00000032444.1 ENSOCUP00000049763.1
GO:0004871	signal transducer activity	MF	0.454357221	0.66187788	3	113	76	4268	1	ENSOCUP00000020515.2	2	ENSOCUP00000032444.1 ENSOCUP00000049763.1
GO:0005509	calcium ion binding	MF	0.458271918	0.66187788	6	113	170	4268	3	ENSOCUP00000008645.4 ENSOCUP00000017711.2 ENSOCUP00000044156.1	3	ENSOCUP00000008245.2 ENSOCUP00000012733.3 ENSOCUP00000018611.3
GO:0042981	regulation of apoptotic process	BP	0.46139603	0.66187788	1	113	23	4268	1	ENSOCUP00000001891.2	0
GO:0005525	GTP binding	MF	0.46946412	0.66448596	6	113	176	4268	5	ENSOCUP00000015612.3 ENSOCUP00000017050.2 ENSOCUP00000024972.2 ENSOCUP00000026500.1 ENSOCUP00000046900.1	1	ENSOCUP00000049763.1
GO:0031090	organelle membrane	CC	0.47041411	0.66448596	3	113	80	4268	2	ENSOCUP00000015612.3 ENSOCUP00000041431.1	1	ENSOCUP00000000828.2
GO:0005743	mitochondrial inner membrane	CC	0.475733426	0.66448596	1	113	24	4268	0		1	ENSOCUP00000000828.2
GO:0006397	mRNA processing	BP	0.475733426	0.66448596	1	113	24	4268	0		1	ENSOCUP00000040558.1
GO:0035556	intracellular signal transduction	BP	0.478018347	0.666328605	6	113	180	4268	5	ENSOCUP00000001252.3 ENSOCUP00000008222.4 ENSOCUP00000021867.2 ENSOCUP00000026500.1 ENSOCUP00000049360.1	1	ENSOCUP00000032444.1
GO:0005198	structural molecule activity	MF	0.484949966	0.674627977	6	113	183	4268	6	ENSOCUP00000015612.3 ENSOCUP00000017050.2 ENSOCUP00000020510.1 ENSOCUP00000021167.2 ENSOCUP00000044492.1 ENSOCUP00000046900.1	0
GO:0043565	sequence-specific DNA binding	MF	0.489692456	0.677129849	1	113	25	4268	1	ENSOCUP00000047192.1	0
GO:0030036	actin cytoskeleton organization	BP	0.510536375	0.697564552	3	113	89	4268	2	ENSOCUP00000028898.1 ENSOCUP00000049360.1	1	ENSOCUP00000035131.1
GO:0003735	structural constituent of ribosome	MF	0.515237947	0.700186992	3	113	90	4268	3	ENSOCUP00000020510.1 ENSOCUP00000021167.2 ENSOCUP00000044492.1	0
GO:0004252	serine-type endopeptidase activity	MF	0.541939065	0.719111451	1	113	29	4268	0		1	ENSOCUP00000027786.1
GO:0030529	intracellular ribonucleoprotein complex	CC	0.552228841	0.727171565	4	113	117	4268	3	ENSOCUP00000020510.1 ENSOCUP00000021167.2 ENSOCUP00000044492.1	1	ENSOCUP00000043205.1
GO:0016787	hydrolase activity	MF	0.557177078	0.730897688	16	113	510	4268	9	ENSOCUP00000005724.3 ENSOCUP00000015612.3 ENSOCUP00000017050.2 ENSOCUP00000024972.2 ENSOCUP00000026649.1 ENSOCUP00000030442.1 ENSOCUP00000041393.1 ENSOCUP00000043755.1 ENSOCUP00000046900.1	7	ENSOCUP00000007217.3 ENSOCUP00000014309.4 ENSOCUP00000019006.2 ENSOCUP00000027437.1 ENSOCUP00000027786.1 ENSOCUP00000031396.1 ENSOCUP00000049763.1
GO:0005576	extracellular region	CC	0.564957429	0.735367852	4	113	122	4268	2	ENSOCUP00000008645.4 ENSOCUP00000029890.1	2	ENSOCUP00000013325.2 ENSOCUP00000027402.1
GO:0055114	oxidation-reduction process	BP	0.573199064	0.737951798	9	113	267	4268	6	ENSOCUP00000001013.3 ENSOCUP00000004863.3 ENSOCUP00000005874.2 ENSOCUP00000016915.2 ENSOCUP00000018475.3 ENSOCUP00000048464.1	3	ENSOCUP00000005148.2 ENSOCUP00000008912.3 ENSOCUP00000015239.2
GO:0007010	cytoskeleton organization	BP	0.573249513	0.737951798	4	113	125	4268	3	ENSOCUP00000001252.3 ENSOCUP00000028898.1 ENSOCUP00000049360.1	1	ENSOCUP00000035131.1
GO:0007264	small GTPase mediated signal transduction	BP	0.573249513	0.737951798	4	113	125	4268	4	ENSOCUP00000001252.3 ENSOCUP00000008222.4 ENSOCUP00000026500.1 ENSOCUP00000049360.1	0
GO:0005488	binding	MF	0.58875078	0.744187773	72	113	2596	4268	41	ENSOCUP00000001013.3 ENSOCUP00000001252.3 ENSOCUP00000001891.2 ENSOCUP00000003223.4 ENSOCUP00000003760.3 ENSOCUP00000003978.2 ENSOCUP00000004159.3 ENSOCUP00000004863.3 ENSOCUP00000005331.3 ENSOCUP00000005724.3 ENSOCUP00000005874.2 ENSOCUP00000006072.2 ENSOCUP00000007010.4 ENSOCUP00000007134.3 ENSOCUP00000008222.4 ENSOCUP00000008645.4 ENSOCUP00000013673.2 ENSOCUP00000015282.3 ENSOCUP00000015612.3 …	31	ENSOCUP00000000259.3 ENSOCUP00000000377.2 ENSOCUP00000002471.4 ENSOCUP00000003188.4 ENSOCUP00000008104.3 ENSOCUP00000008245.2 ENSOCUP00000008610.2 ENSOCUP00000008912.3 ENSOCUP00000009532.3 ENSOCUP00000012733.3 ENSOCUP00000014309.4 ENSOCUP00000014731.3 ENSOCUP00000015239.2 ENSOCUP00000015433.3 ENSOCUP00000015935.3 ENSOCUP00000016179.3 ENSOCUP00000017794.1 ENSOCUP00000018611.3 ENSOCUP00000019777.1 …
GO:0043167	ion binding	MF	0.60370856	0.754635701	18	113	590	4268	9	ENSOCUP00000003760.3 ENSOCUP00000004863.3 ENSOCUP00000005331.3 ENSOCUP00000005874.2 ENSOCUP00000008645.4 ENSOCUP00000015282.3 ENSOCUP00000016915.2 ENSOCUP00000017711.2 ENSOCUP00000044156.1	9	ENSOCUP00000000377.2 ENSOCUP00000008104.3 ENSOCUP00000008245.2 ENSOCUP00000012733.3 ENSOCUP00000014731.3 ENSOCUP00000015239.2 ENSOCUP00000018611.3 ENSOCUP00000027437.1 ENSOCUP00000042019.1
GO:0050794	regulation of cellular process	BP	0.648096504	0.792884021	16	113	526	4268	11	ENSOCUP00000001252.3 ENSOCUP00000001535.4 ENSOCUP00000001891.2 ENSOCUP00000008222.4 ENSOCUP00000013083.3 ENSOCUP00000020515.2 ENSOCUP00000021867.2 ENSOCUP00000026500.1 ENSOCUP00000028898.1 ENSOCUP00000043755.1 ENSOCUP00000049360.1	5	ENSOCUP00000005148.2 ENSOCUP00000008799.2 ENSOCUP00000017794.1 ENSOCUP00000032444.1 ENSOCUP00000049763.1
GO:0005615	extracellular space	CC	0.656861091	0.795147637	2	113	55	4268	1	ENSOCUP00000029890.1	1	ENSOCUP00000027402.1
GO:0007165	signal transduction	BP	0.661128087	0.79751465	11	113	349	4268	7	ENSOCUP00000001252.3 ENSOCUP00000008222.4 ENSOCUP00000020515.2 ENSOCUP00000021867.2 ENSOCUP00000026500.1 ENSOCUP00000043755.1 ENSOCUP00000049360.1	4	ENSOCUP00000008799.2 ENSOCUP00000017794.1 ENSOCUP00000032444.1 ENSOCUP00000049763.1
GO:0002376	immune system process	BP	0.672868847	0.807442616	2	113	60	4268	1	ENSOCUP00000001891.2	1	ENSOCUP00000008245.2
GO:0051716	cellular response to stimulus	BP	0.677198414	0.811227266	12	113	387	4268	7	ENSOCUP00000001252.3 ENSOCUP00000008222.4 ENSOCUP00000020515.2 ENSOCUP00000021867.2 ENSOCUP00000026500.1 ENSOCUP00000043755.1 ENSOCUP00000049360.1	5	ENSOCUP00000008799.2 ENSOCUP00000009532.3 ENSOCUP00000017794.1 ENSOCUP00000032444.1 ENSOCUP00000049763.1
GO:0005783	endoplasmic reticulum	CC	0.686764805	0.817013303	2	113	64	4268	2	ENSOCUP00000023468.1 ENSOCUP00000041431.1	0
GO:0042578	phosphoric ester hydrolase activity	MF	0.701273199	0.827142748	2	113	68	4268	1	ENSOCUP00000043755.1	1	ENSOCUP00000031396.1
GO:0051128	regulation of cellular component organization	BP	0.704963354	0.828662204	2	113	69	4268	2	ENSOCUP00000013083.3 ENSOCUP00000028898.1	0
GO:0044281	small molecule metabolic process	BP	0.734025947	0.852608766	7	113	216	4268	2	ENSOCUP00000015282.3 ENSOCUP00000042867.1	5	ENSOCUP00000000377.2 ENSOCUP00000002728.2 ENSOCUP00000025483.1 ENSOCUP00000027437.1 ENSOCUP00000045692.1
GO:0005840	ribosome	CC	0.736999218	0.853237349	3	113	93	4268	3	ENSOCUP00000020510.1 ENSOCUP00000021167.2 ENSOCUP00000044492.1	0
GO:0022892	substrate-specific transporter activity	MF	0.741438276	0.855505703	3	113	96	4268	2	ENSOCUP00000005495.3 ENSOCUP00000013673.2	1	ENSOCUP00000003887.3
GO:0016192	vesicle-mediated transport	BP	0.765063642	0.879823189	3	113	109	4268	1	ENSOCUP00000024695.1	2	ENSOCUP00000002050.3 ENSOCUP00000018734.1
GO:1902589	single-organism organelle organization	BP	0.778182652	0.891936927	4	113	131	4268	3	ENSOCUP00000015612.3 ENSOCUP00000028898.1 ENSOCUP00000049360.1	1	ENSOCUP00000035131.1
GO:0065008	regulation of biological quality	BP	0.780920753	0.893590911	4	113	134	4268	2	ENSOCUP00000001535.4 ENSOCUP00000029185.1	2	ENSOCUP00000000377.2 ENSOCUP00000005148.2
GO:0046872	metal ion binding	MF	0.843215057	0.95017406	16	113	559	4268	8	ENSOCUP00000003760.3 ENSOCUP00000004863.3 ENSOCUP00000005331.3 ENSOCUP00000005874.2 ENSOCUP00000008645.4 ENSOCUP00000016915.2 ENSOCUP00000017711.2 ENSOCUP00000044156.1	8	ENSOCUP00000008104.3 ENSOCUP00000008245.2 ENSOCUP00000012733.3 ENSOCUP00000014731.3 ENSOCUP00000015239.2 ENSOCUP00000018611.3 ENSOCUP00000027437.1 ENSOCUP00000042019.1
GO:0016491	oxidoreductase activity	MF	0.898487788	1	7	113	234	4268	4	ENSOCUP00000001013.3 ENSOCUP00000004863.3 ENSOCUP00000016915.2 ENSOCUP00000018475.3	3	ENSOCUP00000000828.2 ENSOCUP00000005148.2 ENSOCUP00000008912.3
GO:0036094	small molecule binding	MF	1	1	17	113	631	4268	12	ENSOCUP00000004159.3 ENSOCUP00000004863.3 ENSOCUP00000006072.2 ENSOCUP00000015612.3 ENSOCUP00000016915.2 ENSOCUP00000017050.2 ENSOCUP00000024695.1 ENSOCUP00000024972.2 ENSOCUP00000026500.1 ENSOCUP00000030442.1 ENSOCUP00000042867.1 ENSOCUP00000046900.1	5	ENSOCUP00000008912.3 ENSOCUP00000014309.4 ENSOCUP00000019777.1 ENSOCUP00000045692.1 ENSOCUP00000049763.1
GO:0005634	nucleus	CC	1	1	6	113	222	4268	3	ENSOCUP00000001891.2 ENSOCUP00000013673.2 ENSOCUP00000047192.1	3	ENSOCUP00000009532.3 ENSOCUP00000014731.3 ENSOCUP00000043205.1
GO:1901575	organic substance catabolic process	BP	1	1	3	113	113	4268	0		3	ENSOCUP00000000377.2 ENSOCUP00000002728.2 ENSOCUP00000025483.1
GO:0006996	organelle organization	BP	1	1	5	113	188	4268	4	ENSOCUP00000001252.3 ENSOCUP00000015612.3 ENSOCUP00000028898.1 ENSOCUP00000049360.1	1	ENSOCUP00000035131.1
GO:0098796	membrane protein complex	CC	1	1	3	113	113	4268	1	ENSOCUP00000041431.1	2	ENSOCUP00000032444.1 ENSOCUP00000035376.1
