# Supplementary material for: TMT-Based Proteomics Analysis Revealed the Protein Changes in Perirenal Fat from Obese Rabbits
Source: Int J Mol Sci. 2023 Dec 6;24(24):17167. doi: 10.3390/ijms242417167 (PMC10743514; doi:10.3390/ijms242417167)
Supplement: Supplementary file 1 [file ijms-24-17167-s001.zip › Supplementary material S3.xlsx]

## Sheet: A_G_fat.vs.a_Z_fat.KEGG_Enrich
MapID	MapTitle	Pvalue	AdjustedPv	xx	yy	n	N	EnrichDirect	ProtID	Description
map04145	Phagosome	0.00466065	0.35887	8	94	80	2808	Over	ENSOCUP00000008645.4 ENSOCUP00000010961.3 ENSOCUP00000015612.3 ENSOCUP00000017050.2 ENSOCUP00000032894.1 ENSOCUP00000041393.1 ENSOCUP00000041431.1 ENSOCUP00000046900.1	thrombospondin 3 [Source:HGNC SymbolAcc:HGNC:11787],mannose binding lectin 2 [Source:HGNC SymbolAcc:HGNC:6922],tubulin alpha 8 [Source:HGNC SymbolAcc:HGNC:12410],tubulin beta 6 class V [Source:HGNC SymbolAcc:HGNC:20776],SEC61 translocon alpha 1 subunit [Source:HGNC SymbolAcc:HGNC:18276],-,-,-
map04141	Protein processing in endoplasmic reticulum	0.0118703	0.365605	8	110	80	2808	Over	ENSOCUP00000000165.3 ENSOCUP00000001535.4 ENSOCUP00000023468.1 ENSOCUP00000024695.1 ENSOCUP00000032894.1 ENSOCUP00000036470.1 ENSOCUP00000041431.1 ENSOCUP00000048909.1	cytoskeleton associated protein 4 [Source:HGNC SymbolAcc:HGNC:16991],DnaJ heat shock protein family (Hsp40) member C10 [Source:HGNC SymbolAcc:HGNC:24637],Oryctolagus cuniculus signal sequence receptor subunit 4 (SSR4), mRNA. [Source:RefSeq mRNAAcc:NM_001171364],lectin, mannose binding 1 [Source:HGNC SymbolAcc:HGNC:6631],SEC61 translocon alpha 1 subunit [Source:HGNC SymbolAcc:HGNC:18276],-,-,-
map00980	Metabolism of xenobiotics by cytochrome P450	0.00752459	0.365605	5	44	80	2808	Over	ENSOCUP00000003188.4 ENSOCUP00000005874.2 ENSOCUP00000014402.3 ENSOCUP00000015239.2 ENSOCUP00000026608.2	Glutathione S-transferase Yc [Source:UniProtKB/Swiss-ProtAcc:Q08862],Oryctolagus cuniculus cytochrome P450 2A10 (CYP2A10), mRNA. [Source:RefSeq mRNAAcc:NM_001171049],carbonyl reductase 3 [Source:HGNC SymbolAcc:HGNC:1549],Cytochrome P450 1A1 [Source:UniProtKB/Swiss-ProtAcc:P05176],-
map04540	Gap junction	0.0403002	0.71536	4	46	80	2808	Over	ENSOCUP00000015612.3 ENSOCUP00000017050.2 ENSOCUP00000046900.1 ENSOCUP00000049763.1	tubulin alpha 8 [Source:HGNC SymbolAcc:HGNC:12410],tubulin beta 6 class V [Source:HGNC SymbolAcc:HGNC:20776],-,GNAS complex locus [Source:HGNC SymbolAcc:HGNC:4392]
map01230	Biosynthesis of amino acids	0.069631	0.71536	4	55	80	2808	Over	ENSOCUP00000020693.1 ENSOCUP00000025483.1 ENSOCUP00000029684.1 ENSOCUP00000042867.1	-,phosphoglycerate mutase 2 [Source:HGNC SymbolAcc:HGNC:8889],methionine adenosyltransferase 2B [Source:HGNC SymbolAcc:HGNC:6905],-
map04666	Fc gamma R-mediated phagocytosis	0.0734257	0.71536	4	56	80	2808	Over	ENSOCUP00000002471.4 ENSOCUP00000003223.4 ENSOCUP00000043755.1 ENSOCUP00000049360.1	tyrosine 3-monooxygenase/tryptophan 5-monooxygenase activation protein epsilon [Source:HGNC SymbolAcc:HGNC:12851],ArfGAP with SH3 domain, ankyrin repeat and PH domain 2 [Source:HGNC SymbolAcc:HGNC:2721],-,-
map04723	Retrograde endocannabinoid signaling	0.116876	0.963254	4	66	80	2808	Over	ENSOCUP00000000724.4 ENSOCUP00000000828.2 ENSOCUP00000017794.1 ENSOCUP00000034747.1	abhydrolase domain containing 6 [Source:HGNC SymbolAcc:HGNC:21398],ALG8 alpha-1,3-glucosyltransferase [Source:HGNC SymbolAcc:HGNC:23161],G protein subunit beta 2 [Source:HGNC SymbolAcc:HGNC:4398],-
map00910	Nitrogen metabolism	0.00231334	0.356255	3	10	80	2808	Over	ENSOCUP00000004364.3 ENSOCUP00000008104.3 ENSOCUP00000010096.2	-,Oryctolagus cuniculus carbonic anhydrase 4 (CA4), mRNA. [Source:RefSeq mRNAAcc:NM_001082372],Oryctolagus cuniculus carbonic anhydrase 2 (CA2), mRNA. [Source:RefSeq mRNAAcc:NM_001195708]
map00600	Sphingolipid metabolism	0.009542	0.365605	3	16	80	2808	Over	ENSOCUP00000007217.3 ENSOCUP00000015282.3 ENSOCUP00000043755.1	arylsulfatase A [Source:HGNC SymbolAcc:HGNC:713],ADAM metallopeptidase with thrombospondin type 1 motif 14 [Source:HGNC SymbolAcc:HGNC:14899],-
map05144	Malaria	0.0155282	0.398557	3	19	80	2808	Over	ENSOCUP00000008645.4 ENSOCUP00000042019.1 ENSOCUP00000047022.1	thrombospondin 3 [Source:HGNC SymbolAcc:HGNC:11787],Hemoglobin subunit gamma [Source:UniProtKB/Swiss-ProtAcc:P02099],-
map00260	Glycine, serine and threonine metabolism	0.0398428	0.71536	3	27	80	2808	Over	ENSOCUP00000002728.2 ENSOCUP00000006783.2 ENSOCUP00000025483.1	Bisphosphoglycerate mutase [Source:UniProtKB/Swiss-ProtAcc:P07952],glycerate kinase [Source:HGNC SymbolAcc:HGNC:24247],phosphoglycerate mutase 2 [Source:HGNC SymbolAcc:HGNC:8889]
map00561	Glycerolipid metabolism	0.0478044	0.71536	3	29	80	2808	Over	ENSOCUP00000006783.2 ENSOCUP00000034747.1 ENSOCUP00000043755.1	glycerate kinase [Source:HGNC SymbolAcc:HGNC:24247],-,-
map05204	Chemical carcinogenesis	0.134984	0.98988	3	45	80	2808	Over	ENSOCUP00000003188.4 ENSOCUP00000005874.2 ENSOCUP00000015239.2	Glutathione S-transferase Yc [Source:UniProtKB/Swiss-ProtAcc:Q08862],Oryctolagus cuniculus cytochrome P450 2A10 (CYP2A10), mRNA. [Source:RefSeq mRNAAcc:NM_001171049],Cytochrome P450 1A1 [Source:UniProtKB/Swiss-ProtAcc:P05176]
map04062	Chemokine signaling pathway	0.450482	1	3	70	80	2808	Over	ENSOCUP00000002471.4 ENSOCUP00000017794.1 ENSOCUP00000049360.1	tyrosine 3-monooxygenase/tryptophan 5-monooxygenase activation protein epsilon [Source:HGNC SymbolAcc:HGNC:12851],G protein subunit beta 2 [Source:HGNC SymbolAcc:HGNC:4398],-
map04015	Rap1 signaling pathway	0.50121	1	3	81	80	2808	Over	ENSOCUP00000002471.4 ENSOCUP00000008222.4 ENSOCUP00000049763.1	tyrosine 3-monooxygenase/tryptophan 5-monooxygenase activation protein epsilon [Source:HGNC SymbolAcc:HGNC:12851],Rap guanine nucleotide exchange factor 2 [Source:HGNC SymbolAcc:HGNC:16854],GNAS complex locus [Source:HGNC SymbolAcc:HGNC:4392]
map01200	Carbon metabolism	0.761605	1	3	100	80	2808	Over	ENSOCUP00000006783.2 ENSOCUP00000020693.1 ENSOCUP00000025483.1	glycerate kinase [Source:HGNC SymbolAcc:HGNC:24247],-,phosphoglycerate mutase 2 [Source:HGNC SymbolAcc:HGNC:8889]
map03010	Ribosome	1	1	3	104	80	2808	Over	ENSOCUP00000020510.1 ENSOCUP00000021167.2 ENSOCUP00000044492.1	ribosomal protein L18a [Source:HGNC SymbolAcc:HGNC:10311],ribosomal protein L13a [Source:HGNC SymbolAcc:HGNC:10304],-
map04966	Collecting duct acid secretion	0.0439712	0.71536	2	12	80	2808	Over	ENSOCUP00000003887.3 ENSOCUP00000010096.2	solute carrier family 4 member 1 (Diego blood group) [Source:HGNC SymbolAcc:HGNC:11027],Oryctolagus cuniculus carbonic anhydrase 2 (CA2), mRNA. [Source:RefSeq mRNAAcc:NM_001195708]
map00565	Ether lipid metabolism	0.0662255	0.71536	2	15	80	2808	Over	ENSOCUP00000013524.2 ENSOCUP00000043755.1	choline/ethanolamine phosphotransferase 1 [Source:HGNC SymbolAcc:HGNC:24289],-
map04964	Proximal tubule bicarbonate reclamation	0.0662255	0.71536	2	15	80	2808	Over	ENSOCUP00000008104.3 ENSOCUP00000010096.2	Oryctolagus cuniculus carbonic anhydrase 4 (CA4), mRNA. [Source:RefSeq mRNAAcc:NM_001082372],Oryctolagus cuniculus carbonic anhydrase 2 (CA2), mRNA. [Source:RefSeq mRNAAcc:NM_001195708]
map03060	Protein export	0.0743231	0.71536	2	16	80	2808	Over	ENSOCUP00000032894.1 ENSOCUP00000041431.1	SEC61 translocon alpha 1 subunit [Source:HGNC SymbolAcc:HGNC:18276],-
map04913	Ovarian steroidogenesis	0.0827193	0.74934	2	17	80	2808	Over	ENSOCUP00000015239.2 ENSOCUP00000049763.1	Cytochrome P450 1A1 [Source:UniProtKB/Swiss-ProtAcc:P05176],GNAS complex locus [Source:HGNC SymbolAcc:HGNC:4392]
map00830	Retinol metabolism	0.118843	0.963254	2	21	80	2808	Over	ENSOCUP00000015239.2 ENSOCUP00000018475.3	Cytochrome P450 1A1 [Source:UniProtKB/Swiss-ProtAcc:P05176],aldehyde dehydrogenase 1 family member A1 [Source:HGNC SymbolAcc:HGNC:402]
map04130	SNARE interactions in vesicular transport	0.128406	0.988725	2	22	80	2808	Over	ENSOCUP00000002050.3 ENSOCUP00000035376.1	vesicle associated membrane protein 8 [Source:HGNC SymbolAcc:HGNC:12647],STX16-NPEPL1 readthrough (NMD candidate) [Source:HGNC SymbolAcc:HGNC:41993]
map04976	Bile secretion	0.158075	1	2	25	80	2808	Over	ENSOCUP00000010096.2 ENSOCUP00000049763.1	Oryctolagus cuniculus carbonic anhydrase 2 (CA2), mRNA. [Source:RefSeq mRNAAcc:NM_001195708],GNAS complex locus [Source:HGNC SymbolAcc:HGNC:4392]
map00030	Pentose phosphate pathway	0.168236	1	2	26	80	2808	Over	ENSOCUP00000006783.2 ENSOCUP00000020693.1	glycerate kinase [Source:HGNC SymbolAcc:HGNC:24247],-
map04923	Regulation of lipolysis in adipocytes	0.188875	1	2	28	80	2808	Over	ENSOCUP00000034747.1 ENSOCUP00000049763.1	-,GNAS complex locus [Source:HGNC SymbolAcc:HGNC:4392]
map00564	Glycerophospholipid metabolism	0.199325	1	2	29	80	2808	Over	ENSOCUP00000013524.2 ENSOCUP00000043755.1	choline/ethanolamine phosphotransferase 1 [Source:HGNC SymbolAcc:HGNC:24289],-
map04657	IL-17 signaling pathway	0.199325	1	2	29	80	2808	Over	ENSOCUP00000008245.2 ENSOCUP00000019777.1	S100 calcium binding protein A8 [Source:HGNC SymbolAcc:HGNC:10498],lipocalin 2 [Source:HGNC SymbolAcc:HGNC:6526]
map04962	Vasopressin-regulated water reabsorption	0.22042	1	2	31	80	2808	Over	ENSOCUP00000041393.1 ENSOCUP00000049763.1	-,GNAS complex locus [Source:HGNC SymbolAcc:HGNC:4392]
map05032	Morphine addiction	0.231042	1	2	32	80	2808	Over	ENSOCUP00000017794.1 ENSOCUP00000049763.1	G protein subunit beta 2 [Source:HGNC SymbolAcc:HGNC:4398],GNAS complex locus [Source:HGNC SymbolAcc:HGNC:4392]
map04612	Antigen processing and presentation	0.252379	1	2	34	80	2808	Over	ENSOCUP00000035390.1 ENSOCUP00000048909.1	nuclear transcription factor Y subunit alpha [Source:HGNC SymbolAcc:HGNC:7804],-
map04970	Salivary secretion	0.252379	1	2	34	80	2808	Over	ENSOCUP00000013325.2 ENSOCUP00000049763.1	Oryctolagus cuniculus cathelicidin antimicrobial peptide (CAMP), mRNA. [Source:RefSeq mRNAAcc:NM_001082305],GNAS complex locus [Source:HGNC SymbolAcc:HGNC:4392]
map04971	Gastric acid secretion	0.252379	1	2	34	80	2808	Over	ENSOCUP00000010096.2 ENSOCUP00000049763.1	Oryctolagus cuniculus carbonic anhydrase 2 (CA2), mRNA. [Source:RefSeq mRNAAcc:NM_001195708],GNAS complex locus [Source:HGNC SymbolAcc:HGNC:4392]
map04916	Melanogenesis	0.273774	1	2	36	80	2808	Over	ENSOCUP00000001891.2 ENSOCUP00000049763.1	melanocyte inducing transcription factor [Source:HGNC SymbolAcc:HGNC:7105],GNAS complex locus [Source:HGNC SymbolAcc:HGNC:4392]
map00240	Pyrimidine metabolism	0.295153	1	2	38	80	2808	Over	ENSOCUP00000004159.3 ENSOCUP00000013715.3	-,-
map04972	Pancreatic secretion	0.295153	1	2	38	80	2808	Over	ENSOCUP00000010096.2 ENSOCUP00000049763.1	Oryctolagus cuniculus carbonic anhydrase 2 (CA2), mRNA. [Source:RefSeq mRNAAcc:NM_001195708],GNAS complex locus [Source:HGNC SymbolAcc:HGNC:4392]
map04713	Circadian entrainment	0.305816	1	2	39	80	2808	Over	ENSOCUP00000017794.1 ENSOCUP00000049763.1	G protein subunit beta 2 [Source:HGNC SymbolAcc:HGNC:4398],GNAS complex locus [Source:HGNC SymbolAcc:HGNC:4392]
map04726	Serotonergic synapse	0.327052	1	2	41	80	2808	Over	ENSOCUP00000017794.1 ENSOCUP00000049763.1	G protein subunit beta 2 [Source:HGNC SymbolAcc:HGNC:4398],GNAS complex locus [Source:HGNC SymbolAcc:HGNC:4392]
map04724	Glutamatergic synapse	0.337612	1	2	42	80	2808	Over	ENSOCUP00000017794.1 ENSOCUP00000049763.1	G protein subunit beta 2 [Source:HGNC SymbolAcc:HGNC:4398],GNAS complex locus [Source:HGNC SymbolAcc:HGNC:4392]
map05231	Choline metabolism in cancer	0.337612	1	2	42	80	2808	Over	ENSOCUP00000005452.4 ENSOCUP00000043755.1	solute carrier family 44 member 3 [Source:HGNC SymbolAcc:HGNC:28689],-
map03018	RNA degradation	0.358582	1	2	44	80	2808	Over	ENSOCUP00000006072.2 ENSOCUP00000040558.1	Ski2 like RNA helicase [Source:HGNC SymbolAcc:HGNC:10898],-
map05202	Transcriptional misregulation in cancer	0.39978	1	2	48	80	2808	Over	ENSOCUP00000001891.2 ENSOCUP00000047192.1	melanocyte inducing transcription factor [Source:HGNC SymbolAcc:HGNC:7105],ETS transcription factor ERG [Source:HGNC SymbolAcc:HGNC:3446]
map04915	Estrogen signaling pathway	0.649514	1	2	49	80	2808	Over	ENSOCUP00000048909.1 ENSOCUP00000049763.1	-,GNAS complex locus [Source:HGNC SymbolAcc:HGNC:4392]
map05034	Alcoholism	0.655804	1	2	51	80	2808	Over	ENSOCUP00000017794.1 ENSOCUP00000049763.1	G protein subunit beta 2 [Source:HGNC SymbolAcc:HGNC:4398],GNAS complex locus [Source:HGNC SymbolAcc:HGNC:4392]
map00010	Glycolysis / Gluconeogenesis	0.680712	1	2	58	80	2808	Over	ENSOCUP00000002728.2 ENSOCUP00000025483.1	Bisphosphoglycerate mutase [Source:UniProtKB/Swiss-ProtAcc:P07952],phosphoglycerate mutase 2 [Source:HGNC SymbolAcc:HGNC:8889]
map04610	Complement and coagulation cascades	0.680712	1	2	58	80	2808	Over	ENSOCUP00000010961.3 ENSOCUP00000029185.1	mannose binding lectin 2 [Source:HGNC SymbolAcc:HGNC:6922],Oryctolagus cuniculus coagulation factor III, tissue factor (F3), mRNA. [Source:RefSeq mRNAAcc:NM_001082291]
map05100	Bacterial invasion of epithelial cells	0.680712	1	2	58	80	2808	Over	ENSOCUP00000001252.3 ENSOCUP00000002471.4	dedicator of cytokinesis 1 [Source:HGNC SymbolAcc:HGNC:2987],tyrosine 3-monooxygenase/tryptophan 5-monooxygenase activation protein epsilon [Source:HGNC SymbolAcc:HGNC:12851]
map04922	Glucagon signaling pathway	0.68841	1	2	60	80	2808	Over	ENSOCUP00000025483.1 ENSOCUP00000049763.1	phosphoglycerate mutase 2 [Source:HGNC SymbolAcc:HGNC:8889],GNAS complex locus [Source:HGNC SymbolAcc:HGNC:4392]
map04072	Phospholipase D signaling pathway	0.692324	1	2	61	80	2808	Over	ENSOCUP00000043755.1 ENSOCUP00000049763.1	-,GNAS complex locus [Source:HGNC SymbolAcc:HGNC:4392]
map04926	Relaxin signaling pathway	0.700253	1	2	63	80	2808	Over	ENSOCUP00000017794.1 ENSOCUP00000049763.1	G protein subunit beta 2 [Source:HGNC SymbolAcc:HGNC:4398],GNAS complex locus [Source:HGNC SymbolAcc:HGNC:4392]
map04728	Dopaminergic synapse	0.704259	1	2	64	80	2808	Over	ENSOCUP00000017794.1 ENSOCUP00000049763.1	G protein subunit beta 2 [Source:HGNC SymbolAcc:HGNC:4398],GNAS complex locus [Source:HGNC SymbolAcc:HGNC:4392]
map04142	Lysosome	1	1	2	69	80	2808	Over	ENSOCUP00000007217.3 ENSOCUP00000027437.1	arylsulfatase A [Source:HGNC SymbolAcc:HGNC:713],-
map05418	Fluid shear stress and atherosclerosis	1	1	2	70	80	2808	Over	ENSOCUP00000003188.4 ENSOCUP00000042867.1	Glutathione S-transferase Yc [Source:UniProtKB/Swiss-ProtAcc:Q08862],-
map00440	Phosphonate and phosphinate metabolism	0.0561782	0.71536	1	2	80	2808	Over	ENSOCUP00000013524.2	choline/ethanolamine phosphotransferase 1 [Source:HGNC SymbolAcc:HGNC:24289]
map04080	Neuroactive ligand-receptor interaction	0.229342	1	1	9	80	2808	Over	ENSOCUP00000020515.2	melanocortin 5 receptor [Source:HGNC SymbolAcc:HGNC:6933]
map03020	RNA polymerase	0.251369	1	1	10	80	2808	Over	ENSOCUP00000013715.3	-
map00511	Other glycan degradation	0.293574	1	1	12	80	2808	Over	ENSOCUP00000027437.1	-
map00220	Arginine biosynthesis	0.313786	1	1	13	80	2808	Over	ENSOCUP00000042867.1	-
map03420	Nucleotide excision repair	0.333427	1	1	14	80	2808	Over	ENSOCUP00000009532.3	XPC complex subunit, DNA damage recognition and repair factor [Source:HGNC SymbolAcc:HGNC:12816]
map04975	Fat digestion and absorption	0.333427	1	1	14	80	2808	Over	ENSOCUP00000043755.1	-
map05030	Cocaine addiction	0.406591	1	1	18	80	2808	Over	ENSOCUP00000049763.1	GNAS complex locus [Source:HGNC SymbolAcc:HGNC:4392]
map05143	African trypanosomiasis	0.423607	1	1	19	80	2808	Over	ENSOCUP00000042019.1	Hemoglobin subunit gamma [Source:UniProtKB/Swiss-ProtAcc:P02099]
map00140	Steroid hormone biosynthesis	0.44014	1	1	20	80	2808	Over	ENSOCUP00000015239.2	Cytochrome P450 1A1 [Source:UniProtKB/Swiss-ProtAcc:P05176]
map00983	Drug metabolism - other enzymes	0.456205	1	1	21	80	2808	Over	ENSOCUP00000004159.3	-
map00630	Glyoxylate and dicarboxylate metabolism	0.486981	1	1	23	80	2808	Over	ENSOCUP00000006783.2	glycerate kinase [Source:HGNC SymbolAcc:HGNC:24247]
map00250	Alanine, aspartate and glutamate metabolism	0.501718	1	1	24	80	2808	Over	ENSOCUP00000042867.1	-
map00310	Lysine degradation	0.501718	1	1	24	80	2808	Over	ENSOCUP00000016915.2	procollagen-lysine,2-oxoglutarate 5-dioxygenase 1 [Source:HGNC SymbolAcc:HGNC:9081]
map05218	Melanoma	0.516036	1	1	25	80	2808	Over	ENSOCUP00000001891.2	melanocyte inducing transcription factor [Source:HGNC SymbolAcc:HGNC:7105]
map00380	Tryptophan metabolism	0.543465	1	1	27	80	2808	Over	ENSOCUP00000015239.2	Cytochrome P450 1A1 [Source:UniProtKB/Swiss-ProtAcc:P05176]
map04216	Ferroptosis	0.543465	1	1	27	80	2808	Over	ENSOCUP00000001148.2	Oryctolagus cuniculus solute carrier family 3 member 2 (SLC3A2), mRNA. [Source:RefSeq mRNAAcc:NM_001082656]
map04961	Endocrine and other factor-regulated calcium reabsorption	0.543465	1	1	27	80	2808	Over	ENSOCUP00000049763.1	GNAS complex locus [Source:HGNC SymbolAcc:HGNC:4392]
map00590	Arachidonic acid metabolism	0.556598	1	1	28	80	2808	Over	ENSOCUP00000014402.3	carbonyl reductase 3 [Source:HGNC SymbolAcc:HGNC:1549]
map04727	GABAergic synapse	0.556598	1	1	28	80	2808	Over	ENSOCUP00000017794.1	G protein subunit beta 2 [Source:HGNC SymbolAcc:HGNC:4398]
map04911	Insulin secretion	0.556598	1	1	28	80	2808	Over	ENSOCUP00000049763.1	GNAS complex locus [Source:HGNC SymbolAcc:HGNC:4392]
map05031	Amphetamine addiction	0.569358	1	1	29	80	2808	Over	ENSOCUP00000049763.1	GNAS complex locus [Source:HGNC SymbolAcc:HGNC:4392]
map05150	Staphylococcus aureus infection	0.569358	1	1	29	80	2808	Over	ENSOCUP00000010961.3	mannose binding lectin 2 [Source:HGNC SymbolAcc:HGNC:6922]
map00270	Cysteine and methionine metabolism	0.581755	1	1	30	80	2808	Over	ENSOCUP00000029684.1	methionine adenosyltransferase 2B [Source:HGNC SymbolAcc:HGNC:6905]
map04730	Long-term depression	0.593799	1	1	31	80	2808	Over	ENSOCUP00000049763.1	GNAS complex locus [Source:HGNC SymbolAcc:HGNC:4392]
map04979	Cholesterol metabolism	0.593799	1	1	31	80	2808	Over	ENSOCUP00000047022.1	-
map05211	Renal cell carcinoma	0.593799	1	1	31	80	2808	Over	ENSOCUP00000002471.4	tyrosine 3-monooxygenase/tryptophan 5-monooxygenase activation protein epsilon [Source:HGNC SymbolAcc:HGNC:12851]
map01524	Platinum drug resistance	0.605501	1	1	32	80	2808	Over	ENSOCUP00000003188.4	Glutathione S-transferase Yc [Source:UniProtKB/Swiss-ProtAcc:Q08862]
map04924	Renin secretion	0.605501	1	1	32	80	2808	Over	ENSOCUP00000049763.1	GNAS complex locus [Source:HGNC SymbolAcc:HGNC:4392]
map05134	Legionellosis	0.61687	1	1	33	80	2808	Over	ENSOCUP00000048909.1	-
map04137	Mitophagy - animal	1	1	1	35	80	2808	Over	ENSOCUP00000001891.2	melanocyte inducing transcription factor [Source:HGNC SymbolAcc:HGNC:7105]
map04918	Thyroid hormone synthesis	1	1	1	35	80	2808	Over	ENSOCUP00000049763.1	GNAS complex locus [Source:HGNC SymbolAcc:HGNC:4392]
map04974	Protein digestion and absorption	1	1	1	35	80	2808	Over	ENSOCUP00000001148.2	Oryctolagus cuniculus solute carrier family 3 member 2 (SLC3A2), mRNA. [Source:RefSeq mRNAAcc:NM_001082656]
map05215	Prostate cancer	1	1	1	34	80	2808	Over	ENSOCUP00000047192.1	ETS transcription factor ERG [Source:HGNC SymbolAcc:HGNC:3446]
